# Supplementary material for: Iron-sulfur clusters are involved in post-translational arginylation
Source: Nat Commun. 2023 Jan 28;14:458. doi: 10.1038/s41467-023-36158-z (PMC9884297; doi:10.1038/s41467-023-36158-z)
Supplement: Supplementary file 4 — Source Data [file 41467_2023_36158_MOESM4_ESM.xlsx]

## Sheet: Fig_2b_graph
Fig. 2b: Features of the visible electronic absorption spectrum of ScATE1 isolated under oxic conditions indicate the presence of a [2Fe-2S]2+ cluster
	Wavelength (nm)	Absorbance
	800	0.00120647
	798.994	0.00106972
	797.987	0.00192209
	797.015	0
	796.008	0.00247003
	795	0.00170978
	793.992	0.00261714
	792.984	0.00276587
	792.01	0.00274595
	791.001	0.00358501
	789.991	0.00361699
	789.016	0.00389647
	788.005	0.00445701
	786.995	0.00452613
	785.984	0.00468098
	785.007	0.00496808
	783.995	0.00582817
	783.017	0.0051131
	782.005	0.00493602
	780.991	0.00573086
	780.013	0.00600003
	778.999	0.00547496
	777.985	0.00556381
	777.005	0.00642909
	775.99	0.00711889
	775.009	0.0069368
	773.994	0.00702622
	773.012	0.00800621
	771.996	0.00751118
	771.014	0.00803541
	769.996	0.00820496
	769.014	0.00885007
	767.995	0.00887264
	767.012	0.00900295
	765.993	0.00881834
	765.009	0.0089285
	763.989	0.0102348
	763.004	0.00993791
	761.984	0.0101798
	760.998	0.0116474
	760.012	0.0106408
	758.991	0.0111656
	758.004	0.010962
	757.017	0.0116229
	755.994	0.0121282
	755.006	0.0123872
	753.983	0.0128055
	752.994	0.0130465
	752.005	0.0128121
	751.016	0.0135536
	749.991	0.0134372
	749.001	0.0137313
	748.011	0.0138926
	746.985	0.0142806
	745.994	0.0151361
	745.002	0.0152182
	744.011	0.0159676
	742.983	0.0157328
	741.991	0.0160416
	740.998	0.0163448
	740.005	0.0165741
	739.011	0.0169948
	738.017	0.0174053
	736.988	0.0174293
	735.993	0.0181321
	734.998	0.0184112
	734.003	0.0186253
	733.007	0.0187782
	732.011	0.0197111
	731.015	0.0196071
	729.983	0.0200764
	728.986	0.0204425
	727.988	0.0207146
	726.991	0.0215988
	725.993	0.0213414
	724.994	0.0218677
	723.995	0.0221729
	722.996	0.0225194
	721.997	0.0228181
	720.997	0.0236494
	719.997	0.0237722
	718.997	0.0239972
	717.996	0.0241875
	716.995	0.0250548
	715.993	0.0248086
	714.992	0.0258917
	713.99	0.0262839
	712.987	0.0260751
	711.984	0.0264742
	711.017	0.0266465
	710.013	0.0273724
	709.01	0.0280796
	708.006	0.0281875
	707.001	0.0284157
	705.996	0.0288809
	704.991	0.0293985
	703.986	0.0297848
	703.016	0.0297928
	702.01	0.0304066
	701.003	0.0309187
	699.997	0.0310177
	698.989	0.0314105
	698.018	0.0327771
	697.01	0.032407
	696.002	0.0327346
	694.994	0.0332105
	693.985	0.0339283
	693.012	0.0335664
	692.003	0.0349829
	690.993	0.0354401
	689.983	0.0355636
	689.008	0.0358788
	687.998	0.0361442
	686.987	0.0370316
	686.012	0.0377236
	685	0.0379958
	683.988	0.0387522
	683.012	0.0388435
	681.999	0.0397077
	680.986	0.0399482
	680.009	0.040664
	678.996	0.0408688
	678.018	0.0416874
	677.004	0.0423919
	675.989	0.0424494
	675.011	0.0428182
	673.996	0.0438885
	673.016	0.0440657
	672.001	0.0443873
	670.985	0.0454998
	670.005	0.0458026
	668.988	0.0462703
	668.007	0.0469377
	666.99	0.0478285
	666.009	0.0479422
	664.991	0.0485977
	664.009	0.0489255
	662.99	0.0495303
	662.008	0.0501491
	660.989	0.0511194
	660.006	0.0514545
	658.986	0.0519844
	658.002	0.0525873
	657.018	0.0533867
	655.997	0.0539773
	655.013	0.0545556
	653.992	0.0548141
	653.007	0.0556401
	651.985	0.0561388
	650.999	0.0569816
	650.013	0.0573358
	648.99	0.0581649
	648.004	0.0590722
	647.017	0.0592072
	645.993	0.0599388
	645.006	0.0604242
	644.018	0.0608152
	642.993	0.0621075
	642.005	0.0632496
	641.016	0.0631451
	639.991	0.0634276
	639.002	0.0644002
	638.012	0.0652652
	636.986	0.065142
	635.996	0.0656671
	635.006	0.0665991
	634.015	0.0671512
	632.988	0.0677052
	631.997	0.0676445
	631.005	0.0686108
	630.013	0.0692625
	628.985	0.0696472
	627.993	0.0700625
	627	0.0698267
	626.007	0.071168
	625.014	0.0717159
	623.984	0.072117
	622.99	0.0727094
	621.996	0.0728485
	621.002	0.0733151
	620.008	0.0738643
	619.013	0.0744007
	618.018	0.0747798
	616.986	0.0746585
	615.99	0.0753577
	614.995	0.075613
	613.999	0.0753992
	613.002	0.0762162
	612.006	0.0761689
	611.009	0.0763601
	610.012	0.0768092
	609.014	0.0766283
	608.016	0.0771828
	606.982	0.0771262
	605.983	0.0771914
	604.985	0.0773362
	603.986	0.0775017
	602.987	0.0777714
	601.988	0.0776129
	600.988	0.0777941
	599.988	0.0777879
	598.988	0.0778375
	597.988	0.0776149
	596.987	0.0776152
	595.986	0.0777247
	594.985	0.0777283
	593.984	0.077638
	592.982	0.0779898
	592.017	0.077602
	591.015	0.0777588
	590.013	0.0774902
	589.01	0.0771551
	588.007	0.0774089
	587.004	0.0774357
	586	0.0772639
	584.997	0.0771589
	583.993	0.0767932
	582.989	0.0770494
	581.984	0.0771424
	581.016	0.0769816
	580.011	0.0770607
	579.006	0.0772857
	578.001	0.0771387
	576.995	0.0771583
	575.989	0.0771495
	574.983	0.0771195
	574.013	0.0773354
	573.007	0.0771552
	572	0.0773666
	570.992	0.0776166
	569.985	0.0773414
	569.015	0.0776008
	568.006	0.0775539
	566.998	0.0778519
	565.99	0.0779752
	565.018	0.0780043
	564.009	0.0782599
	563	0.0782572
	561.991	0.0788411
	561.018	0.0786316
	560.008	0.078751
	558.998	0.0791598
	557.988	0.0788644
	557.014	0.0792827
	556.003	0.079459
	554.992	0.0796092
	554.018	0.0797157
	553.007	0.0801
	551.995	0.0802178
	550.983	0.080483
	550.008	0.08058
	548.995	0.0807154
	547.982	0.0810139
	547.007	0.0811562
	545.993	0.0814714
	545.017	0.0816354
	544.003	0.0819345
	542.989	0.0820111
	542.013	0.0824054
	540.998	0.0826693
	539.983	0.0830277
	539.006	0.0834173
	537.991	0.0836576
	537.013	0.0838825
	535.997	0.0839739
	534.981	0.0841581
	534.003	0.0845116
	532.986	0.0849484
	532.007	0.0850044
	530.991	0.0854071
	530.011	0.0853204
	528.994	0.0856889
	528.014	0.0861351
	526.996	0.0862553
	526.016	0.0863473
	524.998	0.0863052
	524.017	0.0866547
	522.998	0.0868819
	522.017	0.0872151
	520.998	0.0872349
	520.017	0.0871281
	518.997	0.0872478
	518.015	0.0874282
	516.995	0.0876403
	516.013	0.087825
	514.992	0.087572
	514.009	0.0874145
	512.988	0.087669
	512.005	0.0880572
	510.984	0.0877213
	510	0.0879966
	509.016	0.0877885
	507.994	0.087369
	507.01	0.0880755
	505.987	0.0876625
	505.003	0.0877694
	504.018	0.0878051
	502.995	0.0878141
	502.009	0.0879444
	500.986	0.0880361
	500	0.0881387
	499.014	0.0880646
	497.99	0.0882447
	497.003	0.0886374
	496.017	0.0885315
	494.992	0.0885946
	494.005	0.0887833
	493.018	0.0890981
	491.992	0.0894057
	491.004	0.0901763
	490.017	0.0901683
	488.991	0.0904967
	488.002	0.0908495
	487.014	0.0913573
	485.987	0.092258
	484.998	0.0923218
	484.009	0.0929034
	482.982	0.0940403
	481.992	0.0943923
	481.003	0.0950841
	480.013	0.0957842
	478.985	0.0966231
	477.995	0.0972221
	477.004	0.0979823
	476.013	0.0988742
	474.985	0.100185
	473.993	0.100313
	473.002	0.101383
	472.011	0.102525
	470.981	0.103635
	469.989	0.104301
	468.997	0.105336
	468.005	0.106471
	467.013	0.107769
	465.982	0.108468
	464.989	0.109828
	463.996	0.110661
	463.003	0.11159
	462.01	0.112835
	461.016	0.113782
	459.984	0.115122
	458.99	0.116651
	457.996	0.117507
	457.002	0.118402
	456.007	0.119408
	455.013	0.120302
	454.018	0.121793
	452.985	0.122669
	451.989	0.123804
	450.994	0.124655
	449.998	0.125411
	449.003	0.126663
	448.007	0.127668
	447.011	0.128687
	446.014	0.129234
	445.018	0.130274
	443.983	0.131266
	442.986	0.13219
	441.989	0.13298
	440.992	0.133784
	439.994	0.134948
	438.997	0.135328
	437.999	0.136294
	437.001	0.137057
	436.003	0.137728
	435.004	0.13834
	434.006	0.139167
	433.007	0.140021
	432.009	0.140552
	431.009	0.141305
	430.01	0.141687
	429.011	0.142466
	428.011	0.143101
	427.012	0.143363
	426.012	0.143924
	425.012	0.144279
	424.012	0.144672
	423.011	0.144986
	422.011	0.1451
	421.01	0.145419
	420.009	0.145489
	419.008	0.145611
	418.007	0.145704
	417.005	0.145553
	416.004	0.145451
	415.002	0.145228
	414	0.144886
	412.998	0.14476
	411.995	0.144214
	410.993	0.143891
	409.99	0.14358
	408.988	0.143201
	407.985	0.142652
	406.982	0.142308
	406.017	0.1417
	405.013	0.141254
	404.01	0.140639
	403.006	0.140034
	402.002	0.139508
	400.998	0.138873
	399.994	0.138493
	398.989	0.137807
	397.985	0.137533
	397.019	0.137018
	396.014	0.136467
	395.009	0.136077
	394.004	0.13598
	392.998	0.135379
	391.993	0.135198
	390.987	0.134835
	389.981	0.134627
	389.014	0.134374
	388.008	0.134127
	387.001	0.134614
	385.995	0.134075
	384.988	0.13416
	383.981	0.133954
	383.013	0.13416
	382.006	0.134096
	380.999	0.134192
	379.991	0.134388
	378.984	0.134149
	378.015	0.134405
	377.007	0.134647
	375.999	0.134848
	374.991	0.135126
	373.982	0.135681
	373.013	0.135939
	372.004	0.136397
	370.995	0.136689
	369.986	0.137622
	369.016	0.137772
	368.007	0.138512
	366.997	0.13908
	365.988	0.139754
	365.017	0.140517
	364.007	0.141158
	362.997	0.142361
	361.987	0.143409
	361.016	0.144086
	360.005	0.145605
	358.995	0.145967
	357.984	0.147567
	357.012	0.148506
	356.001	0.149761
	354.99	0.151077
	354.018	0.152458
	353.006	0.153706
	351.995	0.15568
	350.983	0.156986
	350.01	0.158509
	348.998	0.160211
	347.986	0.16114
	347.013	0.163536
	346	0.164947
	344.988	0.166243
	344.014	0.167754
	343.001	0.169758
	341.988	0.171138
	341.014	0.172228
	340.001	0.173854
	338.987	0.175152
	338.013	0.176284
	336.999	0.177353
	335.985	0.178577
	335.01	0.179838
	333.996	0.181019
	332.982	0.181293
	332.007	0.18227
	330.992	0.18292
	330.017	0.183758
	329.002	0.184661
	327.987	0.18451
	327.011	0.185438
	325.996	0.185219
	324.981	0.186212
	324.005	0.185929
	322.989	0.185886
	322.013	0.186275
	320.997	0.186017
	319.981	0.186171
	319.004	0.185949
	317.988	0.186088
	317.011	0.185825
	315.994	0.18528
	315.017	0.186007
	314	0.185841
	312.983	0.186043
	312.006	0.186328
	310.989	0.187224
	310.011	0.187975
	308.993	0.189467
	308.015	0.192169
	306.998	0.195427
	306.019	0.200054
	305.001	0.205921
	303.983	0.213956
	303.005	0.223894
	301.986	0.234629
	301.007	0.24903
	299.989	0.26756
	299.01	0.2847
	297.991	0.306865
	297.011	0.328843
	295.993	0.361551
	295.013	0.394921
	293.994	0.4324
	293.014	0.484615
	291.994	0.545643
	291.014	0.595952
	289.995	0.65092
	289.014	0.700748
	287.994	0.755261
	287.014	0.797782
	285.994	0.849025
	285.013	0.893369
	283.993	0.931338
	283.011	0.956453
	281.991	0.96413
	281.01	0.97238
	279.989	0.981887
	279.007	0.995569
	277.986	1
	277.005	0.991632
	275.984	0.988753
	275.002	0.979494
	274.02	0.967045
	272.998	0.946621
	272.016	0.932416
	270.994	0.908712
	270.012	0.885495
	268.99	0.864096
	268.007	0.834641
	266.985	0.801959
	266.002	0.780265
	265.019	0.745661
	263.996	0.713385
	263.013	0.68428
	261.991	0.658059
	261.007	0.638617
	259.984	0.623699
	259.001	0.603147
	258.017	0.580531
	256.994	0.556345
	256.01	0.536894
	254.987	0.524362
	254.002	0.516771
	253.018	0.510719
	251.995	0.505346
	251.01	0.501968
	249.986	0.506907
	249.002	0.519732
	248.017	0.539864
	246.993	0.555737
	246.008	0.592279
	244.984	0.648051
	243.999	0.730098
	243.013	0.798137
	241.989	0.902683
	241.003	1.02333
	240.018	1.14054
	238.993	1.25423
	238.007	1.33772
	236.982	1.36711
	235.996	1.39503
	235.011	1.36236
	233.985	1.50129
	232.999	1.313
	232.013	1.28089
	230.987	4.63386
	230.001	1.40312
	229.015	1.66555
	227.989	1.30422
	227.002	4.63386
	226.015	1.35141
	224.989	1.33622

## Sheet: Fig_2c_graph
Fig. 2c: Fe XANES data of ScATE1 isolated under oxic conditions.
	Energy (eV)	I/Io
	7100.14	0.000751
	7100.49	0.000722
	7100.84	0.000885
	7101.2	0.000985
	7101.55	0.000875
	7101.9	0.000805
	7102.25	0.000695
	7102.6	0.000911
	7102.96	0.000854
	7103.31	0.000843
	7103.66	0.000924
	7104.01	0.00119
	7104.36	0.00112
	7104.72	0.00105
	7105.07	0.00112
	7105.42	0.00119
	7105.77	0.00121
	7106.12	0.00126
	7106.48	0.00147
	7106.83	0.00149
	7107.18	0.00147
	7107.53	0.00146
	7107.88	0.00161
	7108.24	0.00184
	7108.59	0.00161
	7108.94	0.002
	7109.29	0.00222
	7109.64	0.00243
	7110	0.00267
	7110.35	0.00302
	7110.7	0.00387
	7111.05	0.00469
	7111.4	0.00642
	7111.76	0.00866
	7112.11	0.0113
	7112.46	0.0148
	7112.81	0.0163
	7113.16	0.0149
	7113.52	0.0122
	7113.87	0.0103
	7114.22	0.00927
	7114.57	0.00883
	7114.92	0.00859
	7115.28	0.00915
	7115.63	0.01
	7115.98	0.0117
	7116.33	0.014
	7116.68	0.017
	7117.03	0.0206
	7117.39	0.0252
	7117.74	0.0301
	7118.09	0.035
	7118.44	0.0402
	7118.8	0.0445
	7119.15	0.0493
	7119.5	0.0534
	7119.85	0.0565
	7120.2	0.0604
	7120.56	0.0644
	7120.91	0.0681
	7121.26	0.0706
	7121.61	0.0731
	7121.96	0.0746
	7122.31	0.0764
	7122.67	0.0785
	7123.02	0.0809
	7123.37	0.0823
	7123.72	0.0843
	7124.07	0.0871
	7124.43	0.0886
	7124.78	0.0906
	7125.13	0.0922
	7125.48	0.0945
	7125.84	0.096
	7126.19	0.0972
	7126.54	0.0985
	7126.89	0.0993
	7127.24	0.0999
	7127.6	0.100673
	7127.95	0.100427
	7128.3	0.101188
	7128.65	0.101456
	7129	0.101854
	7129.35	0.101453
	7129.71	0.101954
	7130.06	0.101822
	7130.41	0.101162
	7130.76	0.101764
	7131.11	0.101585
	7131.47	0.10178
	7131.82	0.102045
	7132.17	0.10204
	7132.52	0.101732
	7132.88	0.102317
	7133.23	0.10211
	7133.58	0.102227
	7133.93	0.102821
	7134.28	0.102829
	7134.64	0.102904
	7134.99	0.103908
	7135.34	0.104098
	7135.69	0.104461
	7136.04	0.104766
	7136.4	0.105349
	7136.75	0.105318
	7137.1	0.10575
	7137.45	0.10574
	7137.8	0.106493
	7138.15	0.106269
	7138.51	0.106595
	7138.86	0.106115
	7139.21	0.106041
	7139.56	0.105831
	7139.93	0.106521
	7140.56	0.106672

## Sheet: Fig_2d_graph
Fig. 2e: FT EXAFS data of ScATE1 isolated under oxic conditions.
	Raw data (black trace)				Fitted data (red trace)
	Distance (Å)	FT magnitude			Distance (Å)	FT magnitude
	0.1	0.639			0.1	0.503
	0.123	0.592			0.123	0.503
	0.146	0.515			0.146	0.523
	0.169	0.407			0.169	0.557
	0.193	0.277			0.193	0.595
	0.216	0.158			0.216	0.629
	0.239	0.179			0.239	0.653
	0.262	0.331			0.262	0.662
	0.285	0.503			0.285	0.655
	0.308	0.665			0.308	0.633
	0.331	0.804			0.331	0.598
	0.355	0.908			0.355	0.558
	0.378	0.969			0.378	0.519
	0.401	0.98			0.401	0.494
	0.424	0.939			0.424	0.49
	0.447	0.845			0.447	0.512
	0.47	0.699			0.47	0.552
	0.493	0.505			0.493	0.602
	0.516	0.272			0.516	0.649
	0.54	0.0232			0.54	0.685
	0.563	0.278			0.563	0.705
	0.586	0.57			0.586	0.703
	0.609	0.857			0.609	0.68
	0.632	1.13			0.632	0.636
	0.655	1.36			0.655	0.577
	0.678	1.56			0.678	0.511
	0.702	1.71			0.702	0.452
	0.725	1.8			0.725	0.417
	0.748	1.83			0.748	0.419
	0.771	1.8			0.771	0.455
	0.794	1.72			0.794	0.509
	0.817	1.6			0.817	0.564
	0.84	1.46			0.84	0.606
	0.864	1.33			0.864	0.626
	0.887	1.25			0.887	0.622
	0.91	1.25			0.91	0.596
	0.933	1.36			0.933	0.554
	0.956	1.54			0.956	0.512
	0.979	1.76			0.979	0.495
	1	1.98			1	0.525
	1.03	2.19			1.03	0.602
	1.05	2.35			1.05	0.712
	1.07	2.47			1.07	0.832
	1.09	2.52			1.09	0.945
	1.12	2.52			1.12	1.04
	1.14	2.47			1.14	1.1
	1.16	2.37			1.16	1.14
	1.19	2.24			1.19	1.15
	1.21	2.1			1.21	1.14
	1.23	1.95			1.23	1.15
	1.26	1.83			1.26	1.19
	1.28	1.73			1.28	1.28
	1.3	1.66			1.3	1.43
	1.33	1.6			1.33	1.62
	1.35	1.53			1.35	1.83
	1.37	1.43			1.37	2.04
	1.4	1.28			1.4	2.23
	1.42	1.06			1.42	2.37
	1.44	0.805			1.44	2.46
	1.47	0.587			1.47	2.5
	1.49	0.656			1.49	2.48
	1.51	1.06			1.51	2.45
	1.53	1.61			1.53	2.42
	1.56	2.23			1.56	2.45
	1.58	2.85			1.58	2.57
	1.6	3.46			1.6	2.8
	1.63	4			1.63	3.12
	1.65	4.47			1.65	3.49
	1.67	4.83			1.67	3.88
	1.7	5.09			1.7	4.24
	1.72	5.26			1.72	4.58
	1.74	5.41			1.74	4.89
	1.77	5.63			1.77	5.22
	1.79	6.09			1.79	5.66
	1.81	6.92			1.81	6.33
	1.84	8.22			1.84	7.33
	1.86	9.98			1.86	8.72
	1.88	12.2			1.88	10.5
	1.9	14.7			1.9	12.8
	1.93	17.6			1.93	15.3
	1.95	20.6			1.95	18.2
	1.97	23.8			1.97	21.2
	2	27			2	24.4
	2.02	30.2			2.02	27.7
	2.04	33.2			2.04	30.9
	2.07	36.1			2.07	34
	2.09	38.7			2.09	36.9
	2.11	40.9			2.11	39.4
	2.14	42.8			2.14	41.6
	2.16	44.1			2.16	43.3
	2.18	45			2.18	44.5
	2.21	45.3			2.21	45.2
	2.23	45			2.23	45.2
	2.25	44.2			2.25	44.6
	2.27	42.8			2.27	43.4
	2.3	40.9			2.3	41.6
	2.32	38.5			2.32	39.2
	2.34	35.6			2.34	36.3
	2.37	32.3			2.37	32.9
	2.39	28.8			2.39	29.1
	2.41	24.9			2.41	25.1
	2.44	20.9			2.44	20.8
	2.46	16.8			2.46	16.5
	2.48	12.6			2.48	12.1
	2.51	8.5			2.51	7.85
	2.53	4.52			2.53	4.03
	2.55	0.736			2.55	2.39
	2.58	2.83			2.58	4.87
	2.6	6.08			2.6	7.9
	2.62	9			2.62	10.6
	2.65	11.6			2.65	13
	2.67	13.7			2.67	14.9
	2.69	15.5			2.69	16.3
	2.71	16.9			2.71	17.2
	2.74	17.8			2.74	17.7
	2.76	18.5			2.76	17.8
	2.78	18.7			2.78	17.6
	2.81	18.6			2.81	17
	2.83	18.2			2.83	16.1
	2.85	17.6			2.85	15
	2.88	16.7			2.88	13.8
	2.9	15.7			2.9	12.5
	2.92	14.5			2.92	11.1
	2.95	13.2			2.95	9.72
	2.97	11.8			2.97	8.41
	2.99	10.4			2.99	7.17
	3.02	9.06			3.02	6.05
	3.04	7.7			3.04	5.06
	3.06	6.4			3.06	4.21
	3.08	5.19			3.08	3.5
	3.11	4.08			3.11	2.93
	3.13	3.1			3.13	2.49
	3.15	2.26			3.15	2.16
	3.18	1.59			3.18	1.93
	3.2	1.13			3.2	1.78
	3.22	0.932			3.22	1.68
	3.25	0.953			3.25	1.63
	3.27	1.05			3.27	1.59
	3.29	1.14			3.29	1.56
	3.32	1.17			3.32	1.53
	3.34	1.14			3.34	1.49
	3.36	1.05			3.36	1.43
	3.39	0.914			3.39	1.35
	3.41	0.743			3.41	1.27
	3.43	0.545			3.43	1.2
	3.45	0.337			3.45	1.14
	3.48	0.162			3.48	1.1
	3.5	0.22			3.5	1.09
	3.52	0.425			3.52	1.11
	3.55	0.643			3.55	1.15
	3.57	0.856			3.57	1.19
	3.59	1.06			3.59	1.21
	3.62	1.24			3.62	1.22
	3.64	1.41			3.64	1.2
	3.66	1.57			3.66	1.14
	3.69	1.7			3.69	1.07
	3.71	1.81			3.71	0.966
	3.73	1.89			3.73	0.853
	3.76	1.95			3.76	0.739
	3.78	1.99			3.78	0.64
	3.8	2.01			3.8	0.573
	3.83	2.01			3.83	0.547
	3.85	1.99			3.85	0.559
	3.87	1.96			3.87	0.59
	3.89	1.91			3.89	0.622
	3.92	1.87			3.92	0.642
	3.94	1.82			3.94	0.641
	3.96	1.78			3.96	0.618
	3.99	1.74			3.99	0.572
	4.01	1.7			4.01	0.51
	4.03	1.68			4.03	0.438
	4.06	1.66			4.06	0.368
	4.08	1.64			4.08	0.314
	4.1	1.62			4.1	0.292
	4.13	1.59			4.13	0.305
	4.15	1.57			4.15	0.337
	4.17	1.54			4.17	0.372
	4.2	1.52			4.2	0.397
	4.22	1.49			4.22	0.405
	4.24	1.47			4.24	0.394
	4.26	1.47			4.26	0.363
	4.29	1.47			4.29	0.315
	4.31	1.49			4.31	0.253
	4.33	1.53			4.33	0.183
	4.36	1.59			4.36	0.118
	4.38	1.66			4.38	0.0874
	4.4	1.76			4.4	0.118
	4.43	1.87			4.43	0.171
	4.45	1.99			4.45	0.22
	4.47	2.11			4.47	0.255
	4.5	2.23			4.5	0.275
	4.52	2.33			4.52	0.276
	4.54	2.42			4.54	0.261
	4.57	2.47			4.57	0.23
	4.59	2.49			4.59	0.186
	4.61	2.48			4.61	0.133
	4.63	2.41			4.63	0.075
	4.66	2.3			4.66	0.0213
	4.68	2.14			4.68	0.0467
	4.7	1.93			4.7	0.0955
	4.73	1.68			4.73	0.136
	4.75	1.39			4.75	0.164
	4.77	1.07			4.77	0.179
	4.8	0.729			4.8	0.181
	4.82	0.393			4.82	0.169
	4.84	0.204			4.84	0.145
	4.87	0.446			4.87	0.112
	4.89	0.778			4.89	0.0736
	4.91	1.1			4.91	0.0358
	4.94	1.41			4.94	0.0324
	4.96	1.68			4.96	0.0663
	4.98	1.92			4.98	0.1
	5.01	2.12			5.01	0.127
	5.03	2.28			5.03	0.144
	5.05	2.41			5.05	0.15
	5.07	2.5			5.07	0.146
	5.1	2.55			5.1	0.132
	5.12	2.56			5.12	0.111
	5.14	2.55			5.14	0.0839
	5.17	2.5			5.17	0.0585
	5.19	2.42			5.19	0.0475
	5.21	2.32			5.21	0.0602
	5.24	2.19			5.24	0.0828
	5.26	2.04			5.26	0.104
	5.28	1.86			5.28	0.118
	5.31	1.68			5.31	0.124
	5.33	1.47			5.33	0.12
	5.35	1.27			5.35	0.107
	5.38	1.06			5.38	0.0867
	5.4	0.867			5.4	0.0623
	5.42	0.685			5.42	0.0429
	5.44	0.525			5.44	0.048
	5.47	0.394			5.47	0.0736
	5.49	0.298			5.49	0.103
	5.51	0.241			5.51	0.128
	5.54	0.223			5.54	0.147
	5.56	0.24			5.56	0.156
	5.58	0.288			5.58	0.155
	5.61	0.366			5.61	0.143
	5.63	0.47			5.63	0.122
	5.65	0.596			5.65	0.0909
	5.68	0.735			5.68	0.0534
	5.7	0.88			5.7	0.0137
	5.72	1.02			5.72	0.0356
	5.75	1.15			5.75	0.0783
	5.77	1.27			5.77	0.118
	5.79	1.36			5.79	0.15
	5.81	1.42			5.81	0.174
	5.84	1.44			5.84	0.188
	5.86	1.44			5.86	0.189
	5.88	1.4			5.88	0.18
	5.91	1.33			5.91	0.159
	5.93	1.23			5.93	0.128
	5.95	1.11			5.95	0.0908
	5.98	0.992			5.98	0.0537
	6	0.877			6	0.0424

## Sheet: Fig_2e_graph
Fig. 2e: Raw EXAFS data of ScATE1 isolated under oxic conditions.
	Raw data (black trace)				Fitted data (red trace)
	Intensity	k (Å-1)			Intensity	k (Å-1)
	-1.63	2.16			-0.475	2.16
	-1.48	2.18			-0.356	2.18
	-1.21	2.2			-0.242	2.2
	-1.08	2.22			-0.133	2.22
	-0.877	2.24			-0.0303	2.24
	-0.72	2.26			0.0652	2.26
	-0.463	2.28			0.151	2.28
	-0.292	2.3			0.228	2.3
	-0.143	2.32			0.294	2.32
	0.0229	2.34			0.351	2.34
	0.127	2.36			0.397	2.36
	0.204	2.38			0.432	2.38
	0.317	2.4			0.455	2.4
	0.286	2.42			0.466	2.42
	0.402	2.44			0.466	2.44
	0.449	2.46			0.455	2.46
	0.518	2.48			0.436	2.48
	0.463	2.5			0.409	2.5
	0.551	2.52			0.376	2.52
	0.538	2.54			0.339	2.54
	0.435	2.56			0.299	2.56
	0.545	2.57			0.256	2.57
	0.522	2.59			0.212	2.59
	0.564	2.61			0.17	2.61
	0.621	2.63			0.133	2.63
	0.63	2.65			0.0999	2.65
	0.58	2.67			0.071	2.67
	0.702	2.69			0.0483	2.69
	0.671	2.7			0.0332	2.7
	0.705	2.72			0.0298	2.72
	0.839	2.74			0.0357	2.74
	0.853	2.76			0.051	2.76
	0.882	2.78			0.0766	2.78
	1.12	2.8			0.114	2.8
	1.18	2.81			0.162	2.81
	1.28	2.83			0.223	2.83
	1.37	2.85			0.293	2.85
	1.53	2.87			0.374	2.87
	1.55	2.89			0.465	2.89
	1.68	2.91			0.567	2.91
	1.7	2.92			0.68	2.92
	1.92	2.94			0.798	2.94
	1.89	2.96			0.921	2.96
	2.01	2.98			1.05	2.98
	1.91	3			1.19	3
	1.92	3.02			1.33	3.02
	1.9	3.04			1.49	3.04
	2.15	3.07			1.67	3.07
	2.28	3.11			1.94	3.11
	2.37	3.16			2.22	3.16
	2.47	3.19			2.46	3.19
	2.36	3.22			2.64	3.22
	2.3	3.24			2.78	3.24
	2.5	3.26			2.9	3.26
	2.49	3.29			3.02	3.29
	2.55	3.31			3.12	3.31
	2.49	3.34			3.16	3.34
	2.34	3.36			3.14	3.36
	2.42	3.39			3.06	3.39
	2.23	3.42			2.89	3.42
	1.86	3.44			2.64	3.44
	1.57	3.47			2.32	3.47
	1.47	3.5			1.95	3.5
	0.892	3.53			1.5	3.53
	0.578	3.56			1	3.56
	0.037	3.59			0.444	3.59
	-0.451	3.62			-0.157	3.62
	-1.18	3.65			-0.783	3.65
	-1.64	3.68			-1.42	3.68
	-2.23	3.71			-2.07	3.71
	-2.85	3.75			-2.68	3.75
	-3.39	3.78			-3.26	3.78
	-3.42	3.81			-3.81	3.81
	-4.24	3.85			-4.29	3.85
	-4.67	3.88			-4.69	3.88
	-4.68	3.91			-5	3.91
	-4.63	3.95			-5.21	3.95
	-5.2	3.98			-5.31	3.98
	-4.74	4.02			-5.29	4.02
	-5.03	4.06			-5.14	4.06
	-5.1	4.09			-4.88	4.09
	-4.48	4.13			-4.49	4.13
	-4.12	4.17			-3.98	4.17
	-3.7	4.2			-3.36	4.2
	-3.46	4.24			-2.66	4.24
	-2.76	4.28			-1.88	4.28
	-2.2	4.32			-1.02	4.32
	-1.36	4.35			-0.117	4.35
	-0.773	4.39			0.81	4.39
	0.474	4.43			1.74	4.43
	1.57	4.47			2.67	4.47
	2.72	4.51			3.55	4.51
	3.86	4.55			4.36	4.55
	4.34	4.59			5.08	4.59
	5.82	4.63			5.7	4.63
	6.21	4.67			6.2	4.67
	6.4	4.71			6.55	4.71
	6.98	4.75			6.73	4.75
	7	4.79			6.75	4.79
	6.65	4.84			6.59	4.84
	6.32	4.88			6.25	4.88
	5.89	4.92			5.73	4.92
	4.91	4.96			5.05	4.96
	4.6	5			4.22	5
	3.65	5.05			3.26	5.05
	2.19	5.09			2.2	5.09
	1.32	5.13			1.05	5.13
	-0.518	5.17			-0.141	5.17
	-1.57	5.22			-1.34	5.22
	-3.3	5.26			-2.52	5.26
	-4.11	5.3			-3.63	5.3
	-5.2	5.35			-4.65	5.35
	-6.11	5.39			-5.54	5.39
	-7.1	5.43			-6.26	5.43
	-7.49	5.48			-6.8	5.48
	-8.09	5.52			-7.13	5.52
	-8.5	5.57			-7.25	5.57
	-8.28	5.61			-7.15	5.61
	-7.31	5.65			-6.83	5.65
	-7.12	5.7			-6.31	5.7
	-6.54	5.74			-5.59	5.74
	-5.17	5.79			-4.71	5.79
	-3.75	5.83			-3.69	5.83
	-2.7	5.88			-2.57	5.88
	-0.617	5.92			-1.38	5.92
	0.669	5.97			-0.175	5.97
	2.1	6.01			1.01	6.01
	3.04	6.06			2.14	6.06
	4.33	6.1			3.18	6.1
	5.37	6.15			4.09	6.15
	5.31	6.19			4.85	6.19
	7.15	6.24			5.42	6.24
	6.75	6.28			5.81	6.28
	6.1	6.33			6.01	6.33
	6.01	6.38			6.01	6.38
	6.04	6.42			5.82	6.42
	5.71	6.47			5.45	6.47
	5.48	6.51			4.92	6.51
	4.18	6.56			4.27	6.56
	4.69	6.61			3.52	6.61
	3.3	6.65			2.7	6.65
	2.43	6.7			1.83	6.7
	2.3	6.75			0.957	6.75
	0.868	6.79			0.0988	6.79
	-0.496	6.84			-0.716	6.84
	-0.801	6.89			-1.46	6.89
	-2.17	6.93			-2.13	6.93
	-2.33	6.98			-2.7	6.98
	-3.85	7.03			-3.17	7.03
	-4.4	7.07			-3.53	7.07
	-5.06	7.12			-3.78	7.12
	-4.54	7.17			-3.92	7.17
	-4.77	7.21			-3.97	7.21
	-5.09	7.26			-3.92	7.26
	-4.84	7.31			-3.8	7.31
	-4.21	7.35			-3.6	7.35
	-3.11	7.4			-3.33	7.4
	-2.79	7.45			-3.01	7.45
	-2.02	7.5			-2.63	7.5
	-1.02	7.54			-2.22	7.54
	-1.84	7.59			-1.77	7.59
	-0.283	7.64			-1.29	7.64
	-0.503	7.69			-0.785	7.69
	0.452	7.73			-0.257	7.73
	0.179	7.78			0.284	7.78
	1.02	7.83			0.832	7.83
	0.276	7.88			1.38	7.88
	2.54	7.92			1.91	7.92
	2.21	7.97			2.42	7.97
	2.87	8.02			2.9	8.02
	2.82	8.07			3.33	8.07
	3.07	8.11			3.7	8.11
	3.22	8.16			3.98	8.16
	4.24	8.21			4.16	8.21
	2.85	8.26			4.23	8.26
	4.53	8.3			4.18	8.3
	3.13	8.35			4	8.35
	3.55	8.4			3.68	8.4
	4.11	8.45			3.23	8.45
	2.57	8.5			2.65	8.5
	2.68	8.54			1.95	8.54
	-0.585	8.59			1.14	8.59
	1.08	8.64			0.264	8.64
	-0.94	8.69			-0.66	8.69
	-1.21	8.74			-1.6	8.74
	0.298	8.78			-2.51	8.78
	-3.72	8.83			-3.37	8.83
	-4.34	8.88			-4.13	8.88
	-4.14	8.93			-4.77	8.93
	-6.11	8.98			-5.24	8.98
	-5.01	9.03			-5.52	9.03
	-7.64	9.07			-5.61	9.07
	-4.72	9.12			-5.47	9.12
	-3.54	9.17			-5.12	9.17
	-3.79	9.22			-4.56	9.22
	-3	9.27			-3.8	9.27
	-4.59	9.32			-2.87	9.32
	-0.726	9.36			-1.82	9.36
	0.99	9.41			-0.673	9.41
	-0.306	9.46			0.523	9.46
	1.83	9.51			1.72	9.51
	2.22	9.56			2.86	9.56
	1.88	9.61			3.89	9.61
	3.99	9.66			4.77	9.66
	6.54	9.7			5.46	9.7
	4.81	9.75			5.93	9.75
	6.93	9.8			6.16	9.8
	6.41	9.85			6.14	9.85
	7.44	9.9			5.85	9.9
	6.79	9.95			5.32	9.95
	3.98	10			4.56	10
	2.98	10			3.61	10
	2.53	10.1			2.52	10.1
	1.24	10.1			1.31	10.1
	-1.49	10.2			0.0445	10.2
	-1.16	10.2			-1.21	10.2
	-2.85	10.3			-2.4	10.3
	-3.12	10.3			-3.49	10.3
	-3.23	10.4			-4.41	10.4
	-3.82	10.4			-5.13	10.4
	-5.86	10.5			-5.62	10.5
	-7.23	10.5			-5.87	10.5
	-6.89	10.6			-5.86	10.6
	-4.46	10.6			-5.59	10.6
	-5.57	10.7			-5.09	10.7
	-2.39	10.7			-4.37	10.7
	-3.66	10.8			-3.48	10.8
	-2.87	10.8			-2.45	10.8
	-1.65	10.9			-1.34	10.9
	-1.56	10.9			-0.185	10.9
	0.0677	11			0.947	11
	2.76	11			2.01	11
	0.426	11.1			2.96	11.1
	4.75	11.1			3.75	11.1
	6.23	11.2			4.35	11.2
	3.2	11.2			4.75	11.2
	4.17	11.3			4.93	11.3
	3.53	11.3			4.89	11.3
	6.43	11.4			4.62	11.4
	4.65	11.4			4.16	11.4
	3.77	11.5			3.54	11.5
	3.25	11.5			2.78	11.5
	0.955	11.6			1.92	11.6
	-0.338	11.6			1.01	11.6
	-1.52	11.7			0.0905	11.7
	-1.87	11.7			-0.795	11.7
	-5.13	11.8			-1.61	11.8
	-1.16	11.8			-2.31	11.8
	-0.00452	11.9			-2.88	11.9
	-2.76	11.9			-3.29	11.9
	-3.59	12			-3.54	12
	-1.74	12			-3.62	12
	-1.51	12			-3.53	12
	-2.1	12.1			-3.29	12.1
	-4.59	12.1			-2.92	12.1
	-4.12	12.2			-2.43	12.2
	-2.86	12.2			-1.87	12.2
	1.19	12.3			-1.25	12.3
	1.02	12.3			-0.619	12.3
	0.983	12.4			0.0064	12.4
	0.0155	12.4			0.592	12.4
	0.0108	12.5			1.11	12.5
	0.197	12.5			1.55	12.5
	-1.28	12.6			1.89	12.6
	0.96	12.6			2.11	12.6
	3.41	12.7			2.23	12.7
	-0.265	12.7			2.24	12.7
	3.02	12.8			2.15	12.8
	0.928	12.8			1.97	12.8
	-0.644	12.9			1.72	12.9
	-1.16	12.9			1.42	12.9
	-2.15	13			1.08	13
	1.72	13			0.73	13
	-1.8	13.1			0.382	13.1
	0.709	13.1			0.0535	13.1
	0.318	13.2			-0.241	13.2
	1.89	13.2			-0.493	13.2
	-1.16	13.3			-0.695	13.3
	-0.0301	13.3			-0.842	13.3
	0.687	13.4			-0.934	13.4
	0.175	13.4			-0.975	13.4
	-1.75	13.5			-0.971	13.5
	-0.608	13.5			-0.93	13.5

## Sheet: Fig_3a_graph
Fig. 3a: Reconstitution of ScATE1 under anoxic conditions yields an electronic absorption spectrum (yellow) consistent with the presence of a [4Fe-4S] cluster that is distinct from the [2Fe-2S] cluster obtained under oxic conditions (brown).
	brown trace			yellow trace
	Wavelength (nm)	Absorbance		Wavelength (nm)	Absorbance
	800	0.00120647		800.004	0
	798.994	0.00106972		798.999	0.00011031
	797.987	0.00192209		797.994	0.0003224
	797.015	0		796.988	0.00077839
	796.008	0.00247003		796.016	0.00100436
	795	0.00170978		795.01	0.00052633
	793.992	0.00261714		794.002	0.00107314
	792.984	0.00276587		792.995	0.00138723
	792.01	0.00274595		791.987	0.00098866
	791.001	0.00358501		791.014	0.00109087
	789.991	0.00361699		790.005	0.0009881
	789.016	0.00389647		788.996	0.00091427
	788.005	0.00445701		787.987	0.00135032
	786.995	0.00452613		787.012	0.00190109
	785.984	0.00468098		786.001	0.00130002
	785.007	0.00496808		784.991	0.00179986
	783.995	0.00582817		784.015	0.00133409
	783.017	0.0051131		783.003	0.00142
	782.005	0.00493602		781.991	0.00176873
	780.991	0.00573086		781.014	0.00227865
	780.013	0.00600003		780.002	0.00186465
	778.999	0.00547496		778.989	0.00245732
	777.985	0.00556381		778.01	0.00270576
	777.005	0.00642909		776.996	0.00236855
	775.99	0.00711889		776.017	0.00218776
	775.009	0.0069368		775.003	0.00271075
	773.994	0.00702622		773.988	0.00319894
	773.012	0.00800621		773.008	0.00256095
	771.996	0.00751118		771.992	0.0031626
	771.014	0.00803541		771.011	0.00280196
	769.996	0.00820496		769.994	0.00292892
	769.014	0.00885007		769.013	0.00322207
	767.995	0.00887264		767.995	0.00378469
	767.012	0.00900295		767.013	0.00397009
	765.993	0.00881834		765.995	0.0036909
	765.009	0.0089285		765.012	0.00388184
	763.989	0.0102348		763.993	0.00367275
	763.004	0.00993791		763.009	0.00413452
	761.984	0.0101798		761.989	0.00400958
	760.998	0.0116474		761.005	0.00397878
	760.012	0.0106408		759.984	0.00434643
	758.991	0.0111656		758.999	0.00459496
	758.004	0.010962		758.013	0.00434972
	757.017	0.0116229		756.992	0.00498414
	755.994	0.0121282		756.005	0.00488238
	755.006	0.0123872		754.983	0.00491831
	753.983	0.0128055		753.996	0.00507818
	752.994	0.0130465		753.008	0.00501056
	752.005	0.0128121		751.985	0.00504531
	751.016	0.0135536		750.997	0.00576747
	749.991	0.0134372		750.008	0.00574687
	749.001	0.0137313		748.984	0.00555113
	748.011	0.0138926		747.994	0.00628796
	746.985	0.0142806		747.005	0.00591924
	745.994	0.0151361		746.014	0.00618475
	745.002	0.0152182		744.989	0.00624663
	744.011	0.0159676		743.998	0.00640014
	742.983	0.0157328		743.006	0.00639093
	741.991	0.0160416		742.015	0.00662949
	740.998	0.0163448		740.988	0.00664929
	740.005	0.0165741		739.995	0.00703386
	739.011	0.0169948		739.003	0.00712479
	738.017	0.0174053		738.01	0.00731446
	736.988	0.0174293		737.017	0.00720378
	735.993	0.0181321		735.987	0.00768219
	734.998	0.0184112		734.993	0.00779212
	734.003	0.0186253		733.999	0.0076418
	733.007	0.0187782		733.004	0.00820879
	732.011	0.0197111		732.009	0.0081867
	731.015	0.0196071		731.014	0.00792306
	729.983	0.0200764		729.983	0.00851526
	728.986	0.0204425		728.987	0.00839564
	727.988	0.0207146		727.99	0.00878594
	726.991	0.0215988		726.993	0.0088245
	725.993	0.0213414		725.996	0.00863943
	724.994	0.0218677		724.999	0.00905635
	723.995	0.0221729		724.001	0.00904511
	722.996	0.0225194		723.003	0.0092708
	721.997	0.0228181		722.004	0.00951944
	720.997	0.0236494		721.005	0.00977923
	719.997	0.0237722		720.006	0.0102498
	718.997	0.0239972		719.007	0.00968931
	717.996	0.0241875		718.007	0.0101193
	716.995	0.0250548		717.007	0.0102706
	715.993	0.0248086		716.006	0.0104514
	714.992	0.0258917		715.005	0.0105283
	713.99	0.0262839		714.004	0.0107104
	712.987	0.0260751		713.003	0.0106599
	711.984	0.0264742		712.001	0.0111776
	711.017	0.0266465		710.998	0.0111725
	710.013	0.0273724		709.996	0.0114918
	709.01	0.0280796		708.993	0.0111821
	708.006	0.0281875		707.99	0.0114747
	707.001	0.0284157		706.986	0.0113668
	705.996	0.0288809		705.982	0.0115535
	704.991	0.0293985		705.014	0.0120446
	703.986	0.0297848		704.009	0.0123864
	703.016	0.0297928		703.005	0.011965
	702.01	0.0304066		701.999	0.0123153
	701.003	0.0309187		700.994	0.0124012
	699.997	0.0310177		699.988	0.0128809
	698.989	0.0314105		699.018	0.0128582
	698.018	0.0327771		698.011	0.0128951
	697.01	0.032407		697.004	0.0131084
	696.002	0.0327346		695.997	0.0131208
	694.994	0.0332105		694.99	0.0138224
	693.985	0.0339283		694.018	0.0136591
	693.012	0.0335664		693.01	0.0143675
	692.003	0.0349829		692.001	0.0136819
	690.993	0.0354401		690.992	0.0140971
	689.983	0.0355636		689.983	0.0141325
	689.008	0.0358788		689.01	0.014524
	687.998	0.0361442		688	0.0142262
	686.987	0.0370316		686.99	0.014957
	686.012	0.0377236		686.016	0.0150127
	685	0.0379958		685.005	0.0149667
	683.988	0.0387522		683.994	0.0151398
	683.012	0.0388435		682.982	0.0156456
	681.999	0.0397077		682.007	0.0158534
	680.986	0.0399482		680.995	0.0157699
	680.009	0.040664		679.982	0.0158424
	678.996	0.0408688		679.006	0.016357
	678.018	0.0416874		677.993	0.0166485
	677.004	0.0423919		677.016	0.0167375
	675.989	0.0424494		676.002	0.0166211
	675.011	0.0428182		674.988	0.0168816
	673.996	0.0438885		674.01	0.017003
	673.016	0.0440657		672.996	0.0170054
	672.001	0.0443873		672.017	0.0172957
	670.985	0.0454998		671.002	0.0176952
	670.005	0.0458026		669.987	0.0177002
	668.988	0.0462703		669.007	0.0180533
	668.007	0.0469377		667.991	0.0184611
	666.99	0.0478285		667.011	0.018313
	666.009	0.0479422		665.994	0.0184838
	664.991	0.0485977		665.014	0.0186462
	664.009	0.0489255		663.996	0.0188573
	662.99	0.0495303		663.015	0.0189435
	662.008	0.0501491		661.997	0.0195177
	660.989	0.0511194		661.015	0.0197348
	660.006	0.0514545		659.996	0.0195699
	658.986	0.0519844		659.014	0.0197933
	658.002	0.0525873		657.995	0.0199891
	657.018	0.0533867		657.012	0.0202573
	655.997	0.0539773		655.992	0.0204776
	655.013	0.0545556		655.008	0.0205844
	653.992	0.0548141		653.988	0.0207278
	653.007	0.0556401		653.004	0.0211117
	651.985	0.0561388		651.983	0.0209358
	650.999	0.0569816		650.998	0.0213268
	650.013	0.0573358		650.013	0.0214113
	648.99	0.0581649		648.991	0.0215938
	648.004	0.0590722		648.005	0.0220834
	647.017	0.0592072		646.983	0.0225092
	645.993	0.0599388		645.996	0.0220812
	645.006	0.0604242		645.01	0.0226441
	644.018	0.0608152		643.986	0.0227348
	642.993	0.0621075		642.999	0.0228185
	642.005	0.0632496		642.012	0.0229836
	641.016	0.0631451		640.987	0.0233559
	639.991	0.0634276		639.999	0.0234766
	639.002	0.0644002		639.011	0.0236425
	638.012	0.0652652		637.986	0.0238522
	636.986	0.065142		636.997	0.0239613
	635.996	0.0656671		636.008	0.0243057
	635.006	0.0665991		634.982	0.0242673
	634.015	0.0671512		633.992	0.0245736
	632.988	0.0677052		633.002	0.0246726
	631.997	0.0676445		632.012	0.0248597
	631.005	0.0686108		630.985	0.0251471
	630.013	0.0692625		629.994	0.0255524
	628.985	0.0696472		629.003	0.0256865
	627.993	0.0700625		628.012	0.025747
	627	0.0698267		626.983	0.0259741
	626.007	0.071168		625.991	0.0260733
	625.014	0.0717159		624.999	0.0263034
	623.984	0.072117		624.007	0.0263624
	622.99	0.0727094		623.014	0.0266745
	621.996	0.0728485		621.984	0.0269309
	621.002	0.0733151		620.991	0.0269842
	620.008	0.0738643		619.997	0.0269648
	619.013	0.0744007		619.003	0.0274517
	618.018	0.0747798		618.009	0.0273351
	616.986	0.0746585		617.015	0.0276847
	615.99	0.0753577		615.983	0.02777
	614.995	0.075613		614.988	0.0280052
	613.999	0.0753992		613.993	0.0283361
	613.002	0.0762162		612.998	0.0286427
	612.006	0.0761689		612.002	0.0286269
	611.009	0.0763601		611.006	0.0289064
	610.012	0.0768092		610.01	0.0291462
	609.014	0.0766283		609.013	0.02924
	608.016	0.0771828		608.016	0.0292511
	606.982	0.0771262		606.982	0.029513
	605.983	0.0771914		605.985	0.0297375
	604.985	0.0773362		604.987	0.0299825
	603.986	0.0775017		603.989	0.0302571
	602.987	0.0777714		602.991	0.0302579
	601.988	0.0776129		601.993	0.0304715
	600.988	0.0777941		600.994	0.0308951
	599.988	0.0777879		599.995	0.0308269
	598.988	0.0778375		598.996	0.0310404
	597.988	0.0776149		597.996	0.0313211
	596.987	0.0776152		596.996	0.0311541
	595.986	0.0777247		595.997	0.0314386
	594.985	0.0777283		594.996	0.0316384
	593.984	0.077638		593.996	0.0318515
	592.982	0.0779898		592.995	0.0318975
	592.017	0.077602		591.994	0.0320494
	591.015	0.0777588		590.992	0.0323329
	590.013	0.0774902		589.991	0.0325557
	589.01	0.0771551		588.989	0.0326164
	588.007	0.0774089		587.987	0.0328859
	587.004	0.0774357		586.985	0.0333005
	586	0.0772639		585.982	0.0331294
	584.997	0.0771589		585.016	0.0335695
	583.993	0.0767932		584.013	0.0339362
	582.989	0.0770494		583.01	0.0340594
	581.984	0.0771424		582.006	0.0340683
	581.016	0.0769816		581.002	0.0340773
	580.011	0.0770607		579.998	0.0345136
	579.006	0.0772857		578.994	0.0347787
	578.001	0.0771387		577.989	0.034996
	576.995	0.0771583		576.984	0.0351822
	575.989	0.0771495		576.016	0.0353256
	574.983	0.0771195		575.011	0.0354266
	574.013	0.0773354		574.005	0.035832
	573.007	0.0771552		572.999	0.0357948
	572	0.0773666		571.993	0.0361418
	570.992	0.0776166		570.987	0.0363873
	569.985	0.0773414		570.017	0.0365748
	569.015	0.0776008		569.011	0.0368091
	568.006	0.0775539		568.003	0.0369271
	566.998	0.0778519		566.996	0.0371462
	565.99	0.0779752		565.988	0.0370197
	565.018	0.0780043		565.018	0.0372971
	564.009	0.0782599		564.01	0.0376398
	563	0.0782572		563.001	0.0380395
	561.991	0.0788411		561.993	0.0378237
	561.018	0.0786316		560.984	0.0381269
	560.008	0.078751		560.012	0.0384425
	558.998	0.0791598		559.003	0.0388308
	557.988	0.0788644		557.993	0.0388971
	557.014	0.0792827		556.983	0.0389757
	556.003	0.079459		556.01	0.0391327
	554.992	0.0796092		555	0.0395737
	554.018	0.0797157		553.99	0.0398023
	553.007	0.0801		553.016	0.0397458
	551.995	0.0802178		552.005	0.0401078
	550.983	0.080483		550.994	0.0401083
	550.008	0.08058		549.982	0.0401704
	548.995	0.0807154		549.008	0.0404477
	547.982	0.0810139		547.996	0.0408663
	547.007	0.0811562		546.984	0.0409072
	545.993	0.0814714		546.009	0.0409964
	545.017	0.0816354		544.996	0.0412678
	544.003	0.0819345		543.983	0.0415438
	542.989	0.0820111		543.008	0.0416374
	542.013	0.0824054		541.994	0.0417779
	540.998	0.0826693		541.018	0.0418781
	539.983	0.0830277		540.004	0.0420671
	539.006	0.0834173		538.99	0.0423361
	537.991	0.0836576		538.013	0.0425622
	537.013	0.0838825		536.999	0.042849
	535.997	0.0839739		535.984	0.0429511
	534.981	0.0841581		535.006	0.0431278
	534.003	0.0845116		533.991	0.0433315
	532.986	0.0849484		533.013	0.043394
	532.007	0.0850044		531.997	0.04359
	530.991	0.0854071		530.981	0.0439596
	530.011	0.0853204		530.003	0.0443456
	528.994	0.0856889		528.986	0.0443535
	528.014	0.0861351		528.007	0.0442422
	526.996	0.0862553		526.99	0.0444532
	526.016	0.0863473		526.011	0.044914
	524.998	0.0863052		524.994	0.0450434
	524.017	0.0866547		524.014	0.0452469
	522.998	0.0868819		522.996	0.0455333
	522.017	0.0872151		522.016	0.0455751
	520.998	0.0872349		520.997	0.045853
	520.017	0.0871281		520.016	0.0462263
	518.997	0.0872478		518.998	0.0463933
	518.015	0.0874282		518.017	0.0465254
	516.995	0.0876403		516.997	0.0468893
	516.013	0.087825		516.016	0.0470971
	514.992	0.087572		514.996	0.0473712
	514.009	0.0874145		514.014	0.0476144
	512.988	0.087669		512.994	0.0476853
	512.005	0.0880572		512.012	0.0481259
	510.984	0.0877213		510.991	0.0483139
	510	0.0879966		510.008	0.0485443
	509.016	0.0877885		508.987	0.0487662
	507.994	0.087369		508.004	0.0489289
	507.01	0.0880755		506.983	0.049245
	505.987	0.0876625		505.999	0.0496606
	505.003	0.0877694		505.015	0.0498637
	504.018	0.0878051		503.993	0.0501326
	502.995	0.0878141		503.009	0.0502126
	502.009	0.0879444		501.986	0.0505478
	500.986	0.0880361		501.001	0.0510128
	500	0.0881387		500.016	0.0512413
	499.014	0.0880646		498.993	0.0516894
	497.99	0.0882447		498.008	0.0521493
	497.003	0.0886374		496.984	0.0521878
	496.017	0.0885315		495.999	0.0525748
	494.992	0.0885946		495.013	0.052831
	494.005	0.0887833		493.988	0.0534813
	493.018	0.0890981		493.002	0.0536242
	491.992	0.0894057		492.015	0.0543591
	491.004	0.0901763		490.991	0.0543126
	490.017	0.0901683		490.004	0.0546863
	488.991	0.0904967		489.016	0.055204
	488.002	0.0908495		487.991	0.0555125
	487.014	0.0913573		487.003	0.0557673
	485.987	0.092258		486.015	0.0562695
	484.998	0.0923218		484.989	0.0568577
	484.009	0.0929034		484.001	0.0571074
	482.982	0.0940403		483.013	0.0573514
	481.992	0.0943923		481.986	0.0580934
	481.003	0.0950841		480.997	0.0584516
	480.013	0.0957842		480.008	0.0589274
	478.985	0.0966231		479.019	0.0594973
	477.995	0.0972221		477.991	0.0598772
	477.004	0.0979823		477.002	0.0605387
	476.013	0.0988742		476.012	0.0610658
	474.985	0.100185		474.984	0.0616009
	473.993	0.100313		473.994	0.0622812
	473.002	0.101383		473.003	0.0626315
	472.011	0.102525		472.013	0.0633208
	470.981	0.103635		470.984	0.063948
	469.989	0.104301		469.993	0.0645889
	468.997	0.105336		469.002	0.0652044
	468.005	0.106471		468.01	0.0658494
	467.013	0.107769		467.019	0.0663854
	465.982	0.108468		465.989	0.0671867
	464.989	0.109828		464.997	0.0677171
	463.996	0.110661		464.005	0.0683663
	463.003	0.11159		463.012	0.0688483
	462.01	0.112835		461.982	0.0694882
	461.016	0.113782		460.989	0.0704154
	459.984	0.115122		459.996	0.070824
	458.99	0.116651		459.003	0.071392
	457.996	0.117507		458.01	0.071921
	457.002	0.118402		457.016	0.0729459
	456.007	0.119408		455.984	0.073569
	455.013	0.120302		454.99	0.0743663
	454.018	0.121793		453.996	0.0749137
	452.985	0.122669		453.002	0.0757736
	451.989	0.123804		452.008	0.0763689
	450.994	0.124655		451.013	0.0769707
	449.998	0.125411		450.018	0.0778767
	449.003	0.126663		448.985	0.078559
	448.007	0.127668		447.99	0.0790959
	447.011	0.128687		446.995	0.0797278
	446.014	0.129234		445.999	0.0803622
	445.018	0.130274		445.004	0.081066
	443.983	0.131266		444.008	0.0817534
	442.986	0.13219		443.012	0.0823115
	441.989	0.13298		442.015	0.0829928
	440.992	0.133784		441.019	0.0836102
	439.994	0.134948		439.984	0.0841994
	438.997	0.135328		438.987	0.084881
	437.999	0.136294		437.99	0.0853738
	437.001	0.137057		436.993	0.0861924
	436.003	0.137728		435.996	0.0866574
	435.004	0.13834		434.998	0.0873044
	434.006	0.139167		434.001	0.0878061
	433.007	0.140021		433.003	0.0882711
	432.009	0.140552		432.005	0.0890249
	431.009	0.141305		431.007	0.0894653
	430.01	0.141687		430.008	0.0899299
	429.011	0.142466		429.01	0.0903756
	428.011	0.143101		428.011	0.0908317
	427.012	0.143363		427.012	0.0913127
	426.012	0.143924		426.013	0.0917166
	425.012	0.144279		425.014	0.0921262
	424.012	0.144672		424.014	0.092484
	423.011	0.144986		423.015	0.0928159
	422.011	0.1451		422.015	0.0933496
	421.01	0.145419		421.015	0.0936077
	420.009	0.145489		420.015	0.0939223
	419.008	0.145611		419.015	0.0942655
	418.007	0.145704		418.014	0.0945552
	417.005	0.145553		417.014	0.094944
	416.004	0.145451		416.013	0.0952877
	415.002	0.145228		415.012	0.0953474
	414	0.144886		414.011	0.095558
	412.998	0.14476		413.01	0.0958444
	411.995	0.144214		412.008	0.0960441
	410.993	0.143891		411.007	0.0961735
	409.99	0.14358		410.005	0.0962845
	408.988	0.143201		409.003	0.0963846
	407.985	0.142652		408.001	0.0964716
	406.982	0.142308		406.998	0.0966559
	406.017	0.1417		405.996	0.0968002
	405.013	0.141254		404.993	0.0969328
	404.01	0.140639		403.99	0.0966469
	403.006	0.140034		402.988	0.0968166
	402.002	0.139508		401.984	0.0968699
	400.998	0.138873		400.981	0.0969357
	399.994	0.138493		400.016	0.0970954
	398.989	0.137807		399.013	0.0973538
	397.985	0.137533		398.009	0.0973354
	397.019	0.137018		397.005	0.0970489
	396.014	0.136467		396.001	0.0972822
	395.009	0.136077		394.997	0.0973635
	394.004	0.13598		393.992	0.0971351
	392.998	0.135379		392.988	0.097408
	391.993	0.135198		391.983	0.0974419
	390.987	0.134835		391.017	0.0972609
	389.981	0.134627		390.012	0.0972919
	389.014	0.134374		389.006	0.0972125
	388.008	0.134127		388.001	0.0972735
	387.001	0.134614		386.996	0.0973712
	385.995	0.134075		385.99	0.0975658
	384.988	0.13416		384.984	0.0976238
	383.981	0.133954		384.017	0.0974757
	383.013	0.13416		383.011	0.0975706
	382.006	0.134096		382.004	0.0976461
	380.999	0.134192		380.998	0.0977071
	379.991	0.134388		379.991	0.0975861
	378.984	0.134149		378.985	0.0977448
	378.015	0.134405		378.016	0.0977468
	377.007	0.134647		377.009	0.0978426
	375.999	0.134848		376.002	0.0978087
	374.991	0.135126		374.995	0.0980246
	373.982	0.135681		373.987	0.0981862
	373.013	0.135939		373.018	0.0984224
	372.004	0.136397		372.01	0.0983652
	370.995	0.136689		371.002	0.0983449
	369.986	0.137622		369.994	0.0986846
	369.016	0.137772		368.986	0.098763
	368.007	0.138512		368.016	0.0988676
	366.997	0.13908		367.008	0.0989798
	365.988	0.139754		365.999	0.0992441
	365.017	0.140517		364.99	0.0993544
	364.007	0.141158		363.981	0.0996487
	362.997	0.142361		363.011	0.0998616
	361.987	0.143409		362.002	0.100004
	361.016	0.144086		360.992	0.10016
	360.005	0.145605		359.983	0.100425
	358.995	0.145967		359.012	0.100581
	357.984	0.147567		358.002	0.100964
	357.012	0.148506		356.992	0.101082
	356.001	0.149761		355.982	0.101451
	354.99	0.151077		355.01	0.101825
	354.018	0.152458		354	0.102035
	353.006	0.153706		352.989	0.102242
	351.995	0.15568		352.017	0.102837
	350.983	0.156986		351.006	0.103194
	350.01	0.158509		349.995	0.103365
	348.998	0.160211		348.984	0.103671
	347.986	0.16114		348.012	0.104015
	347.013	0.163536		347	0.104428
	346	0.164947		345.989	0.104984
	344.988	0.166243		345.016	0.105272
	344.014	0.167754		344.004	0.105591
	343.001	0.169758		342.992	0.106113
	341.988	0.171138		342.019	0.106386
	341.014	0.172228		341.006	0.106782
	340.001	0.173854		339.994	0.107341
	338.987	0.175152		338.981	0.107729
	338.013	0.176284		338.008	0.108201
	336.999	0.177353		336.995	0.108563
	335.985	0.178577		335.982	0.109017
	335.01	0.179838		335.008	0.109505
	333.996	0.181019		333.995	0.109961
	332.982	0.181293		332.981	0.110197
	332.007	0.18227		332.007	0.110479
	330.992	0.18292		330.993	0.110992
	330.017	0.183758		330.018	0.111414
	329.002	0.184661		329.004	0.111903
	327.987	0.18451		327.99	0.112134
	327.011	0.185438		327.015	0.112705
	325.996	0.185219		326.001	0.112999
	324.981	0.186212		324.986	0.113516
	324.005	0.185929		324.011	0.113619
	322.989	0.185886		322.996	0.113888
	322.013	0.186275		321.981	0.114243
	320.997	0.186017		321.005	0.114597
	319.981	0.186171		319.99	0.115126
	319.004	0.185949		319.014	0.115067
	317.988	0.186088		317.999	0.115985
	317.011	0.185825		316.983	0.116185
	315.994	0.18528		316.007	0.116564
	315.017	0.186007		314.991	0.117369
	314	0.185841		314.014	0.11777
	312.983	0.186043		312.998	0.118699
	312.006	0.186328		311.982	0.119558
	310.989	0.187224		311.005	0.121122
	310.011	0.187975		309.989	0.122983
	308.993	0.189467		309.012	0.126054
	308.015	0.192169		307.995	0.129126
	306.998	0.195427		307.017	0.134172
	306.019	0.200054		306.001	0.141497
	305.001	0.205921		304.984	0.150746
	303.983	0.213956		304.006	0.161185
	303.005	0.223894		302.988	0.174237
	301.986	0.234629		302.01	0.189707
	301.007	0.24903		300.993	0.21343
	299.989	0.26756		300.014	0.234672
	299.01	0.2847		298.997	0.263332
	297.991	0.306865		298.018	0.28566
	297.011	0.328843		297	0.314261
	295.993	0.361551		295.982	0.356776
	295.013	0.394921		295.003	0.400634
	293.994	0.4324		293.985	0.456147
	293.014	0.484615		293.005	0.515084
	291.994	0.545643		291.987	0.58628
	291.014	0.595952		291.008	0.652261
	289.995	0.65092		289.989	0.706111
	289.014	0.700748		289.009	0.745375
	287.994	0.755261		287.99	0.794049
	287.014	0.797782		287.01	0.824592
	285.994	0.849025		285.991	0.858469
	285.013	0.893369		285.011	0.880958
	283.993	0.931338		283.991	0.906372
	283.011	0.956453		283.011	0.91419
	281.991	0.96413		281.991	0.920773
	281.01	0.97238		281.011	0.932518
	279.989	0.981887		279.991	0.942834
	279.007	0.995569		279.01	0.957057
	277.986	1		277.99	0.967886
	277.005	0.991632		277.009	0.977322
	275.984	0.988753		275.989	0.98343
	275.002	0.979494		275.008	0.991986
	274.02	0.967045		273.987	0.993573
	272.998	0.946621		273.006	1
	272.016	0.932416		271.985	0.995335
	270.994	0.908712		271.003	0.989334
	270.012	0.885495		269.982	0.983594
	268.99	0.864096		269.001	0.970925
	268.007	0.834641		268.019	0.961956
	266.985	0.801959		266.997	0.945942
	266.002	0.780265		266.015	0.923373
	265.019	0.745661		264.994	0.89654
	263.996	0.713385		264.011	0.86697
	263.013	0.68428		262.99	0.837584
	261.991	0.658059		262.007	0.813031
	261.007	0.638617		260.985	0.789973
	259.984	0.623699		260.002	0.770508
	259.001	0.603147		259.02	0.746006
	258.017	0.580531		257.997	0.711528
	256.994	0.556345		257.014	0.68436
	256.01	0.536894		255.992	0.658829
	254.987	0.524362		255.009	0.641987
	254.002	0.516771		253.986	0.629118
	253.018	0.510719		253.003	0.621948
	251.995	0.505346		252.019	0.613363
	251.01	0.501968		250.996	0.606902
	249.986	0.506907		250.012	0.610349
	249.002	0.519732		248.989	0.621403
	248.017	0.539864		248.005	0.641771
	246.993	0.555737		246.982	0.665543
	246.008	0.592279		245.998	0.708245
	244.984	0.648051		245.014	0.773418
	243.999	0.730098		243.99	0.856537
	243.013	0.798137		243.006	0.945552
	241.989	0.902683		241.982	1.05299
	241.003	1.02333		240.997	1.16677
	240.018	1.14054		240.013	1.25469
	238.993	1.25423		238.988	1.30114
	238.007	1.33772		238.004	1.27643
	236.982	1.36711		237.019	1.32744
	235.996	1.39503		235.994	1.3606
	235.011	1.36236		235.009	1.37788
	233.985	1.50129		233.984	1.40246
	232.999	1.313		232.999	1.36261
	232.013	1.28089		232.014	1.32617
	230.987	4.63386		230.989	1.26524
	230.001	1.40312		230.003	1.45344
	229.015	1.66555		229.018	1.24672
	227.989	1.30422		227.993	1.17345
	227.002	4.63386		227.007	0.991037
	226.015	1.35141		225.981	1.28009
	224.989	1.33622		224.995	1.26037

## Sheet: Fig_3b_graph
Fig. 3b: FT EXAFS data of ScATE1 reconstituted under anoxic conditions
	Raw data (black trace)				Fitted data (red trace)
	Distance (Å)	FT magnitude			Distance (Å)	FT magnitude
	0.1	1.63			0.1	0.1
	0.123	1.63			0.123	0.123
	0.146	1.55			0.146	0.146
	0.169	1.42			0.169	0.169
	0.193	1.24			0.193	0.193
	0.216	1.05			0.216	0.216
	0.239	0.872			0.239	0.239
	0.262	0.766			0.262	0.262
	0.285	0.782			0.285	0.285
	0.308	0.906			0.308	0.308
	0.331	1.08			0.331	0.331
	0.355	1.25			0.355	0.355
	0.378	1.39			0.378	0.378
	0.401	1.49			0.401	0.401
	0.424	1.52			0.424	0.424
	0.447	1.5			0.447	0.447
	0.47	1.43			0.47	0.47
	0.493	1.31			0.493	0.493
	0.516	1.16			0.516	0.516
	0.54	1			0.54	0.54
	0.563	0.878			0.563	0.563
	0.586	0.82			0.586	0.586
	0.609	0.848			0.609	0.609
	0.632	0.94			0.632	0.632
	0.655	1.06			0.655	0.655
	0.678	1.17			0.678	0.678
	0.702	1.25			0.702	0.702
	0.725	1.29			0.725	0.725
	0.748	1.3			0.748	0.748
	0.771	1.27			0.771	0.771
	0.794	1.21			0.794	0.794
	0.817	1.16			0.817	0.817
	0.84	1.14			0.84	0.84
	0.864	1.16			0.864	0.864
	0.887	1.23			0.887	0.887
	0.91	1.35			0.91	0.91
	0.933	1.5			0.933	0.933
	0.956	1.65			0.956	0.956
	0.979	1.79			0.979	0.979
	1	1.92			1	1
	1.03	2.01			1.03	1.03
	1.05	2.09			1.05	1.05
	1.07	2.14			1.07	1.07
	1.09	2.18			1.09	1.09
	1.12	2.22			1.12	1.12
	1.14	2.26			1.14	1.14
	1.16	2.29			1.16	1.16
	1.19	2.33			1.19	1.19
	1.21	2.36			1.21	1.21
	1.23	2.37			1.23	1.23
	1.26	2.34			1.26	1.26
	1.28	2.27			1.28	1.28
	1.3	2.16			1.3	1.3
	1.33	1.98			1.33	1.33
	1.35	1.76			1.35	1.35
	1.37	1.49			1.37	1.37
	1.4	1.2			1.4	1.4
	1.42	0.959			1.42	1.42
	1.44	0.871			1.44	1.44
	1.47	1.03			1.47	1.47
	1.49	1.36			1.49	1.49
	1.51	1.77			1.51	1.51
	1.53	2.2			1.53	1.53
	1.56	2.61			1.56	1.56
	1.58	2.98			1.58	1.58
	1.6	3.3			1.6	1.6
	1.63	3.55			1.63	1.63
	1.65	3.72			1.65	1.65
	1.67	3.81			1.67	1.67
	1.7	3.82			1.7	1.7
	1.72	3.76			1.72	1.72
	1.74	3.67			1.74	1.74
	1.77	3.63			1.77	1.77
	1.79	3.75			1.79	1.79
	1.81	4.18			1.81	1.81
	1.84	5			1.84	1.84
	1.86	6.23			1.86	1.86
	1.88	7.84			1.88	1.88
	1.9	9.78			1.9	1.9
	1.93	12			1.93	1.93
	1.95	14.5			1.95	1.95
	1.97	17.2			1.97	1.97
	2	20			2	2
	2.02	22.9			2.02	2.02
	2.04	25.8			2.04	2.04
	2.07	28.7			2.07	2.07
	2.09	31.5			2.09	2.09
	2.11	34.1			2.11	2.11
	2.14	36.4			2.14	2.14
	2.16	38.4			2.16	2.16
	2.18	40			2.18	2.18
	2.21	41.2			2.21	2.21
	2.23	41.8			2.23	2.23
	2.25	41.9			2.25	2.25
	2.27	41.5			2.27	2.27
	2.3	40.5			2.3	2.3
	2.32	38.9			2.32	2.32
	2.34	36.8			2.34	2.34
	2.37	34.1			2.37	2.37
	2.39	31			2.39	2.39
	2.41	27.5			2.41	2.41
	2.44	23.6			2.44	2.44
	2.46	19.6			2.46	2.46
	2.48	15.3			2.48	2.48
	2.51	11			2.51	2.51
	2.53	6.78			2.53	2.53
	2.55	3.12			2.55	2.55
	2.58	3.13			2.58	2.58
	2.6	6.4			2.6	2.6
	2.62	9.82			2.62	2.62
	2.65	13			2.65	2.65
	2.67	15.7			2.67	2.67
	2.69	18.1			2.69	2.69
	2.71	20			2.71	2.71
	2.74	21.5			2.74	2.74
	2.76	22.5			2.76	2.76
	2.78	23			2.78	2.78
	2.81	23.2			2.81	2.81
	2.83	23			2.83	2.83
	2.85	22.4			2.85	2.85
	2.88	21.6			2.88	2.88
	2.9	20.5			2.9	2.9
	2.92	19.2			2.92	2.92
	2.95	17.8			2.95	2.95
	2.97	16.3			2.97	2.97
	2.99	14.7			2.99	2.99
	3.02	13.2			3.02	3.02
	3.04	11.6			3.04	3.04
	3.06	10.2			3.06	3.06
	3.08	8.81			3.08	3.08
	3.11	7.59			3.11	3.11
	3.13	6.53			3.13	3.13
	3.15	5.67			3.15	3.15
	3.18	5			3.18	3.18
	3.2	4.54			3.2	3.2
	3.22	4.24			3.22	3.22
	3.25	4.07			3.25	3.25
	3.27	3.97			3.27	3.27
	3.29	3.88			3.29	3.29
	3.32	3.77			3.32	3.32
	3.34	3.61			3.34	3.34
	3.36	3.39			3.36	3.36
	3.39	3.1			3.39	3.39
	3.41	2.75			3.41	3.41
	3.43	2.34			3.43	3.43
	3.45	1.9			3.45	3.45
	3.48	1.44			3.48	3.48
	3.5	1.01			3.5	3.5
	3.52	0.722			3.52	3.52
	3.55	0.767			3.55	3.55
	3.57	1.07			3.57	3.57
	3.59	1.45			3.59	3.59
	3.62	1.81			3.62	3.62
	3.64	2.12			3.64	3.64
	3.66	2.38			3.66	3.66
	3.69	2.56			3.69	3.69
	3.71	2.68			3.71	3.71
	3.73	2.73			3.73	3.73
	3.76	2.72			3.76	3.76
	3.78	2.65			3.78	3.78
	3.8	2.55			3.8	3.8
	3.83	2.41			3.83	3.83
	3.85	2.26			3.85	3.85
	3.87	2.1			3.87	3.87
	3.89	1.95			3.89	3.89
	3.92	1.82			3.92	3.92
	3.94	1.71			3.94	3.94
	3.96	1.62			3.96	3.96
	3.99	1.54			3.99	3.99
	4.01	1.47			4.01	4.01
	4.03	1.4			4.03	4.03
	4.06	1.33			4.06	4.06
	4.08	1.25			4.08	4.08
	4.1	1.16			4.1	4.1
	4.13	1.08			4.13	4.13
	4.15	1			4.15	4.15
	4.17	0.948			4.17	4.17
	4.2	0.921			4.2	4.2
	4.22	0.925			4.22	4.22
	4.24	0.954			4.24	4.24
	4.26	0.997			4.26	4.26
	4.29	1.04			4.29	4.29
	4.31	1.07			4.31	4.31
	4.33	1.09			4.33	4.33
	4.36	1.07			4.36	4.36
	4.38	1.03			4.38	4.38
	4.4	0.96			4.4	4.4
	4.43	0.862			4.43	4.43
	4.45	0.743			4.45	4.45
	4.47	0.617			4.47	4.47
	4.5	0.513			4.5	4.5
	4.52	0.481			4.52	4.52
	4.54	0.558			4.54	4.54
	4.57	0.724			4.57	4.57
	4.59	0.937			4.59	4.59
	4.61	1.17			4.61	4.61
	4.63	1.41			4.63	4.63
	4.66	1.65			4.66	4.66
	4.68	1.87			4.68	4.68
	4.7	2.08			4.7	4.7
	4.73	2.26			4.73	4.73
	4.75	2.42			4.75	4.75
	4.77	2.56			4.77	4.77
	4.8	2.65			4.8	4.8
	4.82	2.72			4.82	4.82
	4.84	2.75			4.84	4.84
	4.87	2.75			4.87	4.87
	4.89	2.71			4.89	4.89
	4.91	2.63			4.91	4.91
	4.94	2.53			4.94	4.94
	4.96	2.39			4.96	4.96
	4.98	2.22			4.98	4.98
	5.01	2.03			5.01	5.01
	5.03	1.81			5.03	5.03
	5.05	1.58			5.05	5.05
	5.07	1.33			5.07	5.07
	5.1	1.08			5.1	5.1
	5.12	0.844			5.12	5.12
	5.14	0.665			5.14	5.14
	5.17	0.614			5.17	5.17
	5.19	0.727			5.19	5.19
	5.21	0.946			5.21	5.21
	5.24	1.21			5.24	5.24
	5.26	1.48			5.26	5.26
	5.28	1.75			5.28	5.28
	5.31	1.99			5.31	5.31
	5.33	2.21			5.33	5.33
	5.35	2.4			5.35	5.35
	5.38	2.55			5.38	5.38
	5.4	2.66			5.4	5.4
	5.42	2.73			5.42	5.42
	5.44	2.75			5.44	5.44
	5.47	2.75			5.47	5.47
	5.49	2.7			5.49	5.49
	5.51	2.63			5.51	5.51
	5.54	2.53			5.54	5.54
	5.56	2.42			5.56	5.56
	5.58	2.3			5.58	5.58
	5.61	2.16			5.61	5.61
	5.63	2.03			5.63	5.63
	5.65	1.89			5.65	5.65
	5.68	1.75			5.68	5.68
	5.7	1.62			5.7	5.7
	5.72	1.49			5.72	5.72
	5.75	1.37			5.75	5.75
	5.77	1.27			5.77	5.77
	5.79	1.19			5.79	5.79
	5.81	1.15			5.81	5.81
	5.84	1.15			5.84	5.84
	5.86	1.2			5.86	5.86
	5.88	1.29			5.88	5.88
	5.91	1.39			5.91	5.91
	5.93	1.5			5.93	5.93
	5.95	1.59			5.95	5.95
	5.98	1.67			5.98	5.98
	6	1.71			6	6

## Sheet: Fig_3c_graph
Fig. 3c: Raw EXAFS data of ScATE1 reconstituted under anoxic conditions
		Raw data (black trace)				Fitted data (red trace)
		Intensity	k (Å-1)			Intensity	k (Å-1)
		2	2.72			1.68	2.72
		1.99	2.74			1.83	2.74
		2.11	2.76			1.97	2.76
		2.2	2.78			2.1	2.78
		2.28	2.8			2.24	2.8
		2.31	2.81			2.37	2.81
		2.39	2.83			2.49	2.83
		2.45	2.85			2.58	2.85
		2.53	2.87			2.66	2.87
		2.56	2.89			2.73	2.89
		2.58	2.9			2.8	2.9
		2.62	2.92			2.86	2.92
		2.67	2.94			2.92	2.94
		2.61	2.96			2.98	2.96
		2.45	2.98			3.03	2.98
		2.47	2.99			3.13	2.99
		2.48	3.01			3.18	3.01
		2.35	3.04			3.19	3.04
		2.3	3.06			3.17	3.06
		2.17	3.09			3.09	3.09
		2.35	3.11			2.95	3.11
		2.06	3.14			2.75	3.14
		2.04	3.16			2.49	3.16
		1.69	3.19			2.19	3.19
		1.48	3.2			1.83	3.2
		1.25	3.21			1.43	3.21
		1.04	3.23			0.977	3.23
		0.465	3.25			0.479	3.25
		-0.0154	3.27			-0.0543	3.27
		-0.255	3.3			-0.612	3.3
		-1.09	3.32			-1.19	3.32
		-1.44	3.34			-1.77	3.34
		-1.7	3.37			-2.34	3.37
		-2.41	3.39			-2.89	3.39
		-2.72	3.42			-3.42	3.42
		-3.03	3.44			-3.92	3.44
		-3.6	3.47			-4.36	3.47
		-3.75	3.49			-4.74	3.49
		-3.65	3.52			-5.05	3.52
		-3.98	3.55			-5.28	3.55
		-3.68	3.58			-5.41	3.58
		-4.08	3.61			-5.45	3.61
		-3.84	3.64			-5.39	3.64
		-3.98	3.67			-5.22	3.67
		-3.92	3.7			-4.94	3.7
		-3.59	3.73			-4.55	3.73
		-3.31	3.76			-4.06	3.76
		-2.94	3.79			-3.48	3.79
		-2.96	3.82			-2.81	3.82
		-2.28	3.85			-2.06	3.85
		-1.95	3.89			-1.24	3.89
		-1.14	3.92			-0.371	3.92
		-0.95	3.95			0.539	3.95
		-0.0111	3.99			1.47	3.99
		0.659	4.02			2.41	4.02
		1.48	4.06			3.32	4.06
		2.59	4.09			4.19	4.09
		3.53	4.13			4.99	4.13
		4.89	4.16			5.71	4.16
		5.16	4.2			6.33	4.2
		5.93	4.24			6.81	4.24
		6.45	4.27			7.15	4.27
		7.18	4.31			7.32	4.31
		7.31	4.35			7.31	4.35
		7.02	4.38			7.12	4.38
		6.71	4.42			6.74	4.42
		6.37	4.46			6.16	4.46
		5.02	4.5			5.42	4.5
		4.54	4.54			4.51	4.54
		3.87	4.58			3.46	4.58
		2.69	4.62			2.29	4.62
		1.06	4.66			1.03	4.66
		0.117	4.7			-0.278	4.7
		-0.888	4.74			-1.6	4.74
		-2.89	4.78			-2.9	4.78
		-3.98	4.82			-4.15	4.82
		-4.89	4.86			-5.29	4.86
		-6.13	4.9			-6.28	4.9
		-6.51	4.94			-7.1	4.94
		-7.45	4.98			-7.71	4.98
		-8.53	5.02			-8.09	5.02
		-7.88	5.06			-8.22	5.06
		-7.89	5.11			-8.11	5.11
		-7.39	5.15			-7.74	5.15
		-6.53	5.19			-7.14	5.19
		-6.61	5.23			-6.32	5.23
		-5.15	5.28			-5.3	5.28
		-4.04	5.32			-4.12	5.32
		-2.76	5.36			-2.82	5.36
		-1.19	5.4			-1.44	5.4
		0.425	5.45			-0.0386	5.45
		2.26	5.49			1.34	5.49
		3.35	5.53			2.65	5.53
		4.84	5.58			3.85	5.58
		5.67	5.62			4.9	5.62
		6.78	5.66			5.76	5.66
		7.62	5.71			6.4	5.71
		6.64	5.75			6.81	5.75
		7.42	5.8			6.99	5.8
		7.38	5.84			6.93	5.84
		7.33	5.89			6.63	5.89
		5.46	5.93			6.12	5.93
		4.64	5.97			5.43	5.97
		4.27	6.02			4.58	6.02
		2.61	6.06			3.63	6.06
		1.43	6.11			2.6	6.11
		1.39	6.15			1.53	6.15
		0.277	6.2			0.475	6.2
		0.151	6.24			-0.539	6.24
		-2.14	6.29			-1.47	6.29
		-1.05	6.33			-2.3	6.33
		-2.43	6.38			-2.99	6.38
		-3.77	6.43			-3.55	6.43
		-4.36	6.47			-3.95	6.47
		-3.65	6.52			-4.21	6.52
		-4.37	6.56			-4.31	6.56
		-5.15	6.61			-4.28	6.61
		-5.57	6.65			-4.12	6.65
		-5.1	6.7			-3.87	6.7
		-3.88	6.75			-3.54	6.75
		-3.6	6.79			-3.14	6.79
		-2.4	6.84			-2.7	6.84
		-1.45	6.88			-2.23	6.88
		-1.1	6.93			-1.76	6.93
		-0.419	6.98			-1.3	6.98
		-0.294	7.02			-0.848	7.02
		-0.0962	7.07			-0.423	7.07
		0.336	7.12			-0.0238	7.12
		-0.406	7.16			0.351	7.16
		1.08	7.21			0.703	7.21
		1.15	7.26			1.03	7.26
		-0.0787	7.3			1.34	7.3
		0.376	7.35			1.63	7.35
		0.728	7.4			1.91	7.4
		2.12	7.44			2.18	7.44
		1.81	7.49			2.42	7.49
		2.07	7.54			2.64	7.54
		2.71	7.58			2.84	7.58
		2.28	7.63			2.99	7.63
		2.1	7.68			3.09	7.68
		3.01	7.73			3.12	7.73
		2.92	7.77			3.08	7.77
		1.03	7.82			2.95	7.82
		3.32	7.87			2.73	7.87
		2.72	7.92			2.41	7.92
		1.88	7.96			1.99	7.96
		2.12	8.01			1.46	8.01
		2.18	8.06			0.846	8.06
		0.375	8.11			0.161	8.11
		0.684	8.15			-0.575	8.15
		-1.79	8.2			-1.34	8.2
		-2.27	8.25			-2.09	8.25
		-3.34	8.3			-2.82	8.3
		-3.77	8.34			-3.47	8.34
		-4.92	8.39			-4.03	8.39
		-4.77	8.44			-4.45	8.44
		-4.68	8.49			-4.72	8.49
		-4.58	8.53			-4.82	8.53
		-5.17	8.58			-4.72	8.58
		-4.58	8.63			-4.43	8.63
		-3.43	8.68			-3.94	8.68
		-2.96	8.73			-3.28	8.73
		-1.89	8.77			-2.46	8.77
		-1.34	8.82			-1.52	8.82
		0.431	8.87			-0.488	8.87
		1.43	8.92			0.595	8.92
		2.91	8.97			1.68	8.97
		2.42	9.01			2.71	9.01
		7.02	9.06			3.64	9.06
		5.42	9.11			4.43	9.11
		5.92	9.16			5.04	9.16
		6.98	9.21			5.44	9.21
		5.79	9.25			5.61	9.25
		7.04	9.3			5.54	9.3
		4.97	9.35			5.22	9.35
		4.77	9.4			4.67	9.4
		4.18	9.45			3.91	9.45
		1.45	9.49			2.98	9.49
		2.22	9.54			1.91	9.54
		-0.193	9.59			0.749	9.59
		-2.17	9.64			-0.445	9.64
		-2.1	9.69			-1.62	9.69
		-2.52	9.74			-2.71	9.74
		-4.3	9.78			-3.67	9.78
		-3.58	9.83			-4.47	9.83
		-5.35	9.88			-5.05	9.88
		-5.87	9.93			-5.41	9.93
		-6.7	9.98			-5.51	9.98
		-5.11	10			-5.36	10
		-6.1	10.1			-4.96	10.1
		-4.17	10.1			-4.35	10.1
		-5.33	10.2			-3.53	10.2
		-2.88	10.2			-2.57	10.2
		-3.83	10.3			-1.5	10.3
		-1.01	10.3			-0.378	10.3
		0.706	10.4			0.744	10.4
		2.7	10.4			1.81	10.4
		4.29	10.5			2.77	10.5
		5.13	10.5			3.58	10.5
		4.11	10.6			4.2	10.6
		4.34	10.6			4.61	10.6
		5.31	10.7			4.79	10.7
		4.02	10.7			4.74	10.7
		2.35	10.8			4.46	10.8
		3.25	10.8			3.98	10.8
		4.38	10.9			3.31	10.9
		3.59	10.9			2.5	10.9
		0.703	11			1.6	11
		1.18	11			0.644	11
		0.557	11			-0.316	11
		-2.25	11.1			-1.23	11.1
		-1.26	11.1			-2.05	11.1
		-2.89	11.2			-2.75	11.2
		-2.59	11.2			-3.28	11.2
		-4.91	11.3			-3.63	11.3
		-3.24	11.3			-3.78	11.3
		-5.8	11.4			-3.74	11.4
		-1.85	11.4			-3.52	11.4
		-4.48	11.5			-3.12	11.5
		-4.87	11.5			-2.59	11.5
		-1.68	11.6			-1.94	11.6
		-1.69	11.6			-1.22	11.6
		0.226	11.7			-0.464	11.7
		0.441	11.7			0.28	11.7
		0.985	11.8			0.976	11.8
		-0.452	11.8			1.59	11.8
		4.02	11.9			2.1	11.9
		2	11.9			2.47	11.9
		2.37	12			2.7	12
		2.36	12			2.77	12
		2.55	12.1			2.69	12.1
		-0.717	12.1			2.46	12.1
		-1.16	12.2			2.12	12.2
		-1.1	12.2			1.68	12.2
		1.8	12.3			1.16	12.3
		0.0299	12.3			0.609	12.3
		-0.00136	12.4			0.0498	12.4
		0.0901	12.4			-0.483	12.4
		1.08	12.5			-0.961	12.5
		-0.743	12.5			-1.36	12.5
		-4.26	12.6			-1.66	12.6
		-1.38	12.6			-1.85	12.6
		-1.58	12.7			-1.92	12.7
		-2.93	12.7			-1.88	12.7
		-1.94	12.8			-1.72	12.8
		-1.03	12.8			-1.48	12.8
		1.86	12.9			-1.15	12.9
		0.89	12.9			-0.775	12.9
		0.658	13			-0.37	13
		0.0609	13			0.0379	13
		-2.52	13.1			0.423	13.1
		-2.3	13.1			0.764	13.1
		0.599	13.2			1.04	13.2
		-0.285	13.2			1.24	13.2
		2.06	13.3			1.35	13.3

## Sheet: Fig_3d_graph
Fig. 3d: Paramagnetic 1D 1H NMR data reveal three weak hyperfine shifts at 10.8 ppm, 14.5 ppm, and 17.5 ppm in the spectrum of ScATE1 reconstituted under anoxic conditions, consistent with a [4Fe-4S]2+ cluster.
	NMR intensity	ppm
	9898.5	29.101
	9871.5	29.0995
	9844.5	29.098
	9818	29.0965
	9791.5	29.0949
	9765.5	29.0934
	9739.5	29.0919
	9713.5	29.0904
	9688	29.0888
	9663	29.0873
	9638	29.0858
	9613.5	29.0843
	9589	29.0827
	9564.5	29.0812
	9540.5	29.0797
	9517	29.0782
	9493.5	29.0766
	9470	29.0751
	9447	29.0736
	9424.5	29.0721
	9402	29.0705
	9379.5	29.069
	9357.5	29.0675
	9336	29.066
	9314.5	29.0644
	9293	29.0629
	9272	29.0614
	9251.5	29.0599
	9231	29.0583
	9211	29.0568
	9191	29.0553
	9171.5	29.0537
	9152	29.0522
	9133	29.0507
	9114	29.0492
	9095.5	29.0476
	9077	29.0461
	9059	29.0446
	9041	29.0431
	9023.5	29.0415
	9006.5	29.04
	8989.5	29.0385
	8973	29.037
	8956.5	29.0354
	8940	29.0339
	8924	29.0324
	8908.5	29.0309
	8893	29.0293
	8878	29.0278
	8863	29.0263
	8848.5	29.0248
	8834.5	29.0232
	8820.5	29.0217
	8806.5	29.0202
	8793	29.0187
	8780	29.0171
	8767	29.0156
	8754	29.0141
	8741.5	29.0126
	8729.5	29.011
	8717.5	29.0095
	8706	29.008
	8694.5	29.0065
	8683.5	29.0049
	8672.5	29.0034
	8662	29.0019
	8652	29.0004
	8642	28.9988
	8632	28.9973
	8622.5	28.9958
	8613	28.9943
	8604	28.9927
	8595.5	28.9912
	8587	28.9897
	8578.5	28.9881
	8570.5	28.9866
	8563	28.9851
	8555.5	28.9836
	8548	28.982
	8541	28.9805
	8534.5	28.979
	8528	28.9775
	8522	28.9759
	8516	28.9744
	8510	28.9729
	8504.5	28.9714
	8499.5	28.9698
	8494.5	28.9683
	8489.5	28.9668
	8485	28.9653
	8480.5	28.9637
	8476.5	28.9622
	8473	28.9607
	8469	28.9592
	8466	28.9576
	8462.5	28.9561
	8460	28.9546
	8457	28.9531
	8454.5	28.9515
	8452.5	28.95
	8450.5	28.9485
	8448.5	28.947
	8447	28.9454
	8445.5	28.9439
	8444.5	28.9424
	8443.5	28.9409
	8443	28.9393
	8442.5	28.9378
	8442	28.9363
	8442	28.9348
	8442.5	28.9332
	8442.5	28.9317
	8443	28.9302
	8444	28.9287
	8445	28.9271
	8446	28.9256
	8447.5	28.9241
	8449	28.9225
	8450.5	28.921
	8452.5	28.9195
	8454.5	28.918
	8457	28.9164
	8459.5	28.9149
	8462	28.9134
	8465	28.9119
	8468	28.9103
	8471	28.9088
	8474.5	28.9073
	8478	28.9058
	8481.5	28.9042
	8485.5	28.9027
	8489.5	28.9012
	8494	28.8997
	8498	28.8981
	8503	28.8966
	8507.5	28.8951
	8512.5	28.8936
	8517.5	28.892
	8522.5	28.8905
	8528	28.889
	8533.5	28.8875
	8539	28.8859
	8544.5	28.8844
	8550.5	28.8829
	8556.5	28.8814
	8563	28.8798
	8569	28.8783
	8575.5	28.8768
	8582.5	28.8753
	8589	28.8737
	8596	28.8722
	8603	28.8707
	8610	28.8692
	8617	28.8676
	8624.5	28.8661
	8632	28.8646
	8639.5	28.8631
	8647.5	28.8615
	8655	28.86
	8663	28.8585
	8671	28.8569
	8679.5	28.8554
	8687.5	28.8539
	8696	28.8524
	8704.5	28.8508
	8713	28.8493
	8721.5	28.8478
	8730.5	28.8463
	8739	28.8447
	8748	28.8432
	8757	28.8417
	8766	28.8402
	8775.5	28.8386
	8784.5	28.8371
	8794	28.8356
	8803.5	28.8341
	8813	28.8325
	8822.5	28.831
	8832	28.8295
	8842	28.828
	8851.5	28.8264
	8861.5	28.8249
	8871.5	28.8234
	8881.5	28.8219
	8891.5	28.8203
	8901.5	28.8188
	8911.5	28.8173
	8921.5	28.8158
	8932	28.8142
	8942	28.8127
	8952.5	28.8112
	8963	28.8097
	8973.5	28.8081
	8983.5	28.8066
	8994	28.8051
	9004.5	28.8036
	9015	28.802
	9026	28.8005
	9036.5	28.799
	9047	28.7975
	9057.5	28.7959
	9068	28.7944
	9079	28.7929
	9089.5	28.7913
	9100	28.7898
	9111	28.7883
	9121.5	28.7868
	9132.5	28.7852
	9143	28.7837
	9153.5	28.7822
	9164.5	28.7807
	9175	28.7791
	9185.5	28.7776
	9196.5	28.7761
	9207	28.7746
	9217.5	28.773
	9228.5	28.7715
	9239	28.77
	9249.5	28.7685
	9260	28.7669
	9270.5	28.7654
	9281	28.7639
	9291.5	28.7624
	9302	28.7608
	9312.5	28.7593
	9322.5	28.7578
	9333	28.7563
	9343.5	28.7547
	9353.5	28.7532
	9363.5	28.7517
	9374	28.7502
	9384	28.7486
	9394	28.7471
	9404	28.7456
	9413.5	28.7441
	9423.5	28.7425
	9433.5	28.741
	9443	28.7395
	9452.5	28.738
	9462	28.7364
	9471.5	28.7349
	9481	28.7334
	9490.5	28.7319
	9499.5	28.7303
	9508.5	28.7288
	9518	28.7273
	9527	28.7257
	9535.5	28.7242
	9544.5	28.7227
	9553	28.7212
	9561.5	28.7196
	9570	28.7181
	9578.5	28.7166
	9587	28.7151
	9595	28.7135
	9603	28.712
	9611	28.7105
	9619	28.709
	9627	28.7074
	9634.5	28.7059
	9642	28.7044
	9649.5	28.7029
	9656.5	28.7013
	9663.5	28.6998
	9670.5	28.6983
	9677.5	28.6968
	9684.5	28.6952
	9691	28.6937
	9697.5	28.6922
	9704	28.6907
	9710	28.6891
	9716	28.6876
	9722	28.6861
	9728	28.6846
	9733.5	28.683
	9739	28.6815
	9744.5	28.68
	9750	28.6785
	9755	28.6769
	9760	28.6754
	9764.5	28.6739
	9769	28.6724
	9773.5	28.6708
	9778	28.6693
	9782	28.6678
	9786	28.6663
	9790	28.6647
	9794	28.6632
	9797.5	28.6617
	9800.5	28.6601
	9804	28.6586
	9807	28.6571
	9810	28.6556
	9812.5	28.654
	9815	28.6525
	9817.5	28.651
	9819.5	28.6495
	9822	28.6479
	9823.5	28.6464
	9825.5	28.6449
	9827	28.6434
	9828.5	28.6418
	9829.5	28.6403
	9830.5	28.6388
	9831.5	28.6373
	9832	28.6357
	9832.5	28.6342
	9833	28.6327
	9833	28.6312
	9833	28.6296
	9833	28.6281
	9833	28.6266
	9832.5	28.6251
	9831.5	28.6235
	9830.5	28.622
	9829.5	28.6205
	9828.5	28.619
	9827	28.6174
	9825.5	28.6159
	9824	28.6144
	9822	28.6129
	9820	28.6113
	9818	28.6098
	9815.5	28.6083
	9813	28.6068
	9810	28.6052
	9807	28.6037
	9804	28.6022
	9801	28.6007
	9797.5	28.5991
	9794	28.5976
	9790.5	28.5961
	9786.5	28.5945
	9782.5	28.593
	9778	28.5915
	9774	28.59
	9769	28.5884
	9764.5	28.5869
	9759.5	28.5854
	9754.5	28.5839
	9749.5	28.5823
	9744	28.5808
	9738.5	28.5793
	9733	28.5778
	9727.5	28.5762
	9721.5	28.5747
	9715.5	28.5732
	9709	28.5717
	9702.5	28.5701
	9696	28.5686
	9689.5	28.5671
	9682.5	28.5656
	9675.5	28.564
	9668.5	28.5625
	9661.5	28.561
	9654	28.5595
	9646.5	28.5579
	9638.5	28.5564
	9631	28.5549
	9623	28.5534
	9615	28.5518
	9606.5	28.5503
	9598.5	28.5488
	9590	28.5473
	9581.5	28.5457
	9572.5	28.5442
	9563.5	28.5427
	9555	28.5412
	9545.5	28.5396
	9536.5	28.5381
	9527	28.5366
	9517.5	28.5351
	9508	28.5335
	9498.5	28.532
	9489	28.5305
	9479	28.5289
	9469	28.5274
	9459	28.5259
	9448.5	28.5244
	9438	28.5228
	9428	28.5213
	9417.5	28.5198
	9406.5	28.5183
	9396	28.5167
	9385	28.5152
	9374	28.5137
	9363	28.5122
	9352	28.5106
	9341	28.5091
	9329.5	28.5076
	9318.5	28.5061
	9307	28.5045
	9295.5	28.503
	9283.5	28.5015
	9272	28.5
	9260	28.4984
	9248.5	28.4969
	9236.5	28.4954
	9224.5	28.4939
	9212.5	28.4923
	9200	28.4908
	9188	28.4893
	9175.5	28.4878
	9163.5	28.4862
	9151	28.4847
	9138.5	28.4832
	9126	28.4817
	9113	28.4801
	9100.5	28.4786
	9088	28.4771
	9075	28.4756
	9062	28.474
	9049	28.4725
	9036.5	28.471
	9023.5	28.4695
	9010	28.4679
	8997	28.4664
	8984	28.4649
	8971	28.4633
	8957.5	28.4618
	8944.5	28.4603
	8931	28.4588
	8917.5	28.4572
	8904	28.4557
	8891	28.4542
	8877.5	28.4527
	8864	28.4511
	8850.5	28.4496
	8837	28.4481
	8823	28.4466
	8809.5	28.445
	8796	28.4435
	8782.5	28.442
	8768.5	28.4405
	8755	28.4389
	8741.5	28.4374
	8727.5	28.4359
	8714	28.4344
	8700	28.4328
	8686.5	28.4313
	8672.5	28.4298
	8659	28.4283
	8645	28.4267
	8631.5	28.4252
	8617.5	28.4237
	8603.5	28.4222
	8590	28.4206
	8576	28.4191
	8562.5	28.4176
	8548.5	28.4161
	8535	28.4145
	8521	28.413
	8507.5	28.4115
	8493.5	28.41
	8480	28.4084
	8466	28.4069
	8452.5	28.4054
	8438.5	28.4039
	8425	28.4023
	8411.5	28.4008
	8398	28.3993
	8384	28.3977
	8370.5	28.3962
	8357	28.3947
	8343.5	28.3932
	8330	28.3916
	8317	28.3901
	8303.5	28.3886
	8290	28.3871
	8276.5	28.3855
	8263.5	28.384
	8250.5	28.3825
	8237	28.381
	8224	28.3794
	8211	28.3779
	8198	28.3764
	8185	28.3749
	8172	28.3733
	8159	28.3718
	8146.5	28.3703
	8133.5	28.3688
	8121	28.3672
	8108.5	28.3657
	8096	28.3642
	8083.5	28.3627
	8071	28.3611
	8058.5	28.3596
	8046.5	28.3581
	8034.5	28.3566
	8022	28.355
	8010	28.3535
	7998.5	28.352
	7986.5	28.3505
	7975	28.3489
	7963	28.3474
	7951.5	28.3459
	7940	28.3444
	7929	28.3428
	7917.5	28.3413
	7906.5	28.3398
	7895.5	28.3383
	7884.5	28.3367
	7873.5	28.3352
	7863	28.3337
	7852	28.3321
	7841.5	28.3306
	7831.5	28.3291
	7821	28.3276
	7811	28.326
	7801	28.3245
	7791	28.323
	7781	28.3215
	7771.5	28.3199
	7762	28.3184
	7752.5	28.3169
	7743.5	28.3154
	7734.5	28.3138
	7725.5	28.3123
	7716.5	28.3108
	7708	28.3093
	7699	28.3077
	7691	28.3062
	7682.5	28.3047
	7674.5	28.3032
	7666.5	28.3016
	7659	28.3001
	7651	28.2986
	7643.5	28.2971
	7636.5	28.2955
	7629	28.294
	7622.5	28.2925
	7615.5	28.291
	7609	28.2894
	7602.5	28.2879
	7596	28.2864
	7590	28.2849
	7584	28.2833
	7578	28.2818
	7572.5	28.2803
	7567	28.2788
	7562	28.2772
	7557	28.2757
	7552	28.2742
	7547.5	28.2727
	7543	28.2711
	7538.5	28.2696
	7534.5	28.2681
	7531	28.2665
	7527	28.265
	7523.5	28.2635
	7520.5	28.262
	7517	28.2604
	7514.5	28.2589
	7511.5	28.2574
	7509	28.2559
	7507	28.2543
	7505	28.2528
	7503	28.2513
	7501.5	28.2498
	7500	28.2482
	7499	28.2467
	7498	28.2452
	7497	28.2437
	7496.5	28.2421
	7496	28.2406
	7496	28.2391
	7496	28.2376
	7496.5	28.236
	7497	28.2345
	7498	28.233
	7499	28.2315
	7500	28.2299
	7501.5	28.2284
	7503.5	28.2269
	7505.5	28.2254
	7507.5	28.2238
	7510	28.2223
	7512.5	28.2208
	7515.5	28.2193
	7518.5	28.2177
	7522	28.2162
	7525.5	28.2147
	7529.5	28.2132
	7533.5	28.2116
	7537.5	28.2101
	7542.5	28.2086
	7547	28.2071
	7552	28.2055
	7557.5	28.204
	7563	28.2025
	7568.5	28.2009
	7574.5	28.1994
	7581	28.1979
	7587.5	28.1964
	7594	28.1948
	7601	28.1933
	7608	28.1918
	7615.5	28.1903
	7623.5	28.1887
	7631.5	28.1872
	7639.5	28.1857
	7648	28.1842
	7656.5	28.1826
	7665.5	28.1811
	7674.5	28.1796
	7684	28.1781
	7694	28.1765
	7703.5	28.175
	7714	28.1735
	7724	28.172
	7735	28.1704
	7745.5	28.1689
	7757	28.1674
	7768	28.1659
	7779.5	28.1643
	7791.5	28.1628
	7803.5	28.1613
	7816	28.1598
	7828.5	28.1582
	7841	28.1567
	7854	28.1552
	7867.5	28.1537
	7881	28.1521
	7894.5	28.1506
	7908.5	28.1491
	7922.5	28.1476
	7937	28.146
	7952	28.1445
	7966.5	28.143
	7981.5	28.1415
	7997	28.1399
	8012.5	28.1384
	8028.5	28.1369
	8044	28.1353
	8060.5	28.1338
	8077	28.1323
	8093.5	28.1308
	8110.5	28.1292
	8127.5	28.1277
	8144.5	28.1262
	8162	28.1247
	8179.5	28.1231
	8197.5	28.1216
	8215.5	28.1201
	8234	28.1186
	8252.5	28.117
	8271	28.1155
	8289.5	28.114
	8309	28.1125
	8328	28.1109
	8347.5	28.1094
	8367	28.1079
	8386.5	28.1064
	8406.5	28.1048
	8426.5	28.1033
	8447	28.1018
	8467.5	28.1003
	8488	28.0987
	8509	28.0972
	8529.5	28.0957
	8551	28.0942
	8572	28.0926
	8593.5	28.0911
	8615	28.0896
	8636.5	28.0881
	8658.5	28.0865
	8680	28.085
	8702.5	28.0835
	8724.5	28.082
	8747	28.0804
	8769	28.0789
	8792	28.0774
	8814.5	28.0759
	8837	28.0743
	8860	28.0728
	8883	28.0713
	8906	28.0697
	8929	28.0682
	8952.5	28.0667
	8975.5	28.0652
	8999	28.0636
	9022.5	28.0621
	9046	28.0606
	9069.5	28.0591
	9093.5	28.0575
	9117	28.056
	9141	28.0545
	9164.5	28.053
	9188.5	28.0514
	9212.5	28.0499
	9236.5	28.0484
	9260	28.0469
	9284	28.0453
	9308	28.0438
	9332	28.0423
	9356	28.0408
	9380	28.0392
	9404	28.0377
	9428	28.0362
	9452	28.0347
	9476	28.0331
	9500	28.0316
	9524	28.0301
	9547.5	28.0286
	9571.5	28.027
	9595.5	28.0255
	9619	28.024
	9642.5	28.0225
	9666.5	28.0209
	9690	28.0194
	9713	28.0179
	9736.5	28.0164
	9760	28.0148
	9783	28.0133
	9806	28.0118
	9829	28.0103
	9852	28.0087
	9875	28.0072
	9897.5	28.0057
	9920	28.0041
	9942.5	28.0026
	9964.5	28.0011
	9986.5	27.9996
	10008.5	27.998
	10030.5	27.9965
	10052	27.995
	10073.5	27.9935
	10095	27.9919
	10116	27.9904
	10137	27.9889
	10158	27.9874
	10178.5	27.9858
	10199	27.9843
	10219	27.9828
	10239	27.9813
	10258.5	27.9797
	10278	27.9782
	10297.5	27.9767
	10316.5	27.9752
	10335.5	27.9736
	10354	27.9721
	10372.5	27.9706
	10390.5	27.9691
	10408.5	27.9675
	10426	27.966
	10443	27.9645
	10460	27.963
	10477	27.9614
	10493.5	27.9599
	10509.5	27.9584
	10525.5	27.9569
	10541	27.9553
	10556.5	27.9538
	10571.5	27.9523
	10586	27.9508
	10600.5	27.9492
	10614.5	27.9477
	10628.5	27.9462
	10642	27.9447
	10655	27.9431
	10667.5	27.9416
	10680	27.9401
	10692	27.9385
	10703.5	27.937
	10715	27.9355
	10726	27.934
	10737	27.9324
	10747	27.9309
	10757	27.9294
	10766.5	27.9279
	10775.5	27.9263
	10784.5	27.9248
	10793	27.9233
	10801	27.9218
	10808.5	27.9202
	10816	27.9187
	10823	27.9172
	10829.5	27.9157
	10835.5	27.9141
	10841.5	27.9126
	10846.5	27.9111
	10851.5	27.9096
	10856	27.908
	10860	27.9065
	10864	27.905
	10867.5	27.9035
	10870	27.9019
	10872.5	27.9004
	10875	27.8989
	10876.5	27.8974
	10878	27.8958
	10878.5	27.8943
	10879	27.8928
	10879	27.8913
	10879	27.8897
	10878	27.8882
	10877	27.8867
	10875.5	27.8852
	10873.5	27.8836
	10871	27.8821
	10868	27.8806
	10865	27.8791
	10861	27.8775
	10857	27.876
	10852.5	27.8745
	10847.5	27.8729
	10842.5	27.8714
	10836.5	27.8699
	10830.5	27.8684
	10824	27.8668
	10817	27.8653
	10810	27.8638
	10802	27.8623
	10794	27.8607
	10785.5	27.8592
	10776.5	27.8577
	10767.5	27.8562
	10757.5	27.8546
	10747.5	27.8531
	10737	27.8516
	10726.5	27.8501
	10715	27.8485
	10703.5	27.847
	10691.5	27.8455
	10679.5	27.844
	10666.5	27.8424
	10653.5	27.8409
	10640	27.8394
	10626.5	27.8379
	10612.5	27.8363
	10598	27.8348
	10583	27.8333
	10568	27.8318
	10552.5	27.8302
	10537	27.8287
	10521	27.8272
	10504.5	27.8257
	10487.5	27.8241
	10470.5	27.8226
	10453	27.8211
	10435.5	27.8196
	10417.5	27.818
	10399.5	27.8165
	10381	27.815
	10362	27.8135
	10343	27.8119
	10323.5	27.8104
	10304	27.8089
	10284	27.8073
	10264	27.8058
	10243.5	27.8043
	10223	27.8028
	10202	27.8012
	10181	27.7997
	10159.5	27.7982
	10138	27.7967
	10116	27.7951
	10094	27.7936
	10072	27.7921
	10049.5	27.7906
	10027	27.789
	10004.5	27.7875
	9981.5	27.786
	9958.5	27.7845
	9935	27.7829
	9911.5	27.7814
	9888	27.7799
	9864.5	27.7784
	9840.5	27.7768
	9816.5	27.7753
	9792	27.7738
	9768	27.7723
	9743.5	27.7707
	9719	27.7692
	9694.5	27.7677
	9670	27.7662
	9645	27.7646
	9620	27.7631
	9595	27.7616
	9570	27.7601
	9545	27.7585
	9520	27.757
	9494.5	27.7555
	9469.5	27.754
	9444	27.7524
	9418.5	27.7509
	9393.5	27.7494
	9368	27.7479
	9342.5	27.7463
	9317	27.7448
	9291.5	27.7433
	9266	27.7417
	9241	27.7402
	9215.5	27.7387
	9190	27.7372
	9164.5	27.7356
	9139.5	27.7341
	9114	27.7326
	9088.5	27.7311
	9063.5	27.7295
	9038.5	27.728
	9013	27.7265
	8988	27.725
	8963	27.7234
	8938	27.7219
	8913.5	27.7204
	8888.5	27.7189
	8864	27.7173
	8839.5	27.7158
	8815	27.7143
	8790.5	27.7128
	8766.5	27.7112
	8742	27.7097
	8718	27.7082
	8694	27.7067
	8670.5	27.7051
	8646.5	27.7036
	8623	27.7021
	8600	27.7006
	8576.5	27.699
	8553.5	27.6975
	8530.5	27.696
	8507.5	27.6945
	8485	27.6929
	8462.5	27.6914
	8440	27.6899
	8418	27.6884
	8396	27.6868
	8374.5	27.6853
	8352.5	27.6838
	8331	27.6823
	8310	27.6807
	8289	27.6792
	8268	27.6777
	8247.5	27.6761
	8227	27.6746
	8206.5	27.6731
	8186.5	27.6716
	8166.5	27.67
	8146.5	27.6685
	8127	27.667
	8108	27.6655
	8089	27.6639
	8070	27.6624
	8051.5	27.6609
	8033	27.6594
	8014.5	27.6578
	7996.5	27.6563
	7979	27.6548
	7961	27.6533
	7944	27.6517
	7926.5	27.6502
	7910	27.6487
	7893	27.6472
	7876.5	27.6456
	7860.5	27.6441
	7844.5	27.6426
	7828.5	27.6411
	7813	27.6395
	7797.5	27.638
	7782.5	27.6365
	7767.5	27.635
	7753	27.6334
	7738.5	27.6319
	7724.5	27.6304
	7710.5	27.6289
	7696.5	27.6273
	7683	27.6258
	7670	27.6243
	7656.5	27.6228
	7644	27.6212
	7631	27.6197
	7619	27.6182
	7606.5	27.6167
	7594.5	27.6151
	7583	27.6136
	7571.5	27.6121
	7560	27.6105
	7549	27.609
	7538	27.6075
	7527.5	27.606
	7517	27.6044
	7506.5	27.6029
	7496.5	27.6014
	7487	27.5999
	7477	27.5983
	7468	27.5968
	7458.5	27.5953
	7449.5	27.5938
	7441	27.5922
	7432	27.5907
	7424	27.5892
	7415.5	27.5877
	7407.5	27.5861
	7400	27.5846
	7392	27.5831
	7384.5	27.5816
	7377.5	27.58
	7370.5	27.5785
	7363.5	27.577
	7357	27.5755
	7350.5	27.5739
	7344	27.5724
	7338	27.5709
	7332	27.5694
	7326	27.5678
	7320.5	27.5663
	7315	27.5648
	7309.5	27.5633
	7304.5	27.5617
	7299.5	27.5602
	7294.5	27.5587
	7290	27.5572
	7285.5	27.5556
	7281	27.5541
	7276.5	27.5526
	7272.5	27.5511
	7268.5	27.5495
	7265	27.548
	7261	27.5465
	7257.5	27.5449
	7254.5	27.5434
	7251	27.5419
	7248	27.5404
	7245	27.5388
	7242.5	27.5373
	7239.5	27.5358
	7237	27.5343
	7234.5	27.5327
	7232.5	27.5312
	7230	27.5297
	7228	27.5282
	7226	27.5266
	7224	27.5251
	7222.5	27.5236
	7221	27.5221
	7219.5	27.5205
	7218	27.519
	7216.5	27.5175
	7215.5	27.516
	7214.5	27.5144
	7213.5	27.5129
	7212.5	27.5114
	7212	27.5099
	7211	27.5083
	7210.5	27.5068
	7210	27.5053
	7209.5	27.5038
	7209.5	27.5022
	7209.5	27.5007
	7209	27.4992
	7209	27.4977
	7209.5	27.4961
	7209.5	27.4946
	7209.5	27.4931
	7210	27.4916
	7210.5	27.49
	7211	27.4885
	7211.5	27.487
	7212.5	27.4855
	7213	27.4839
	7214	27.4824
	7215	27.4809
	7216	27.4793
	7217	27.4778
	7218.5	27.4763
	7219.5	27.4748
	7221	27.4732
	7222.5	27.4717
	7224	27.4702
	7225.5	27.4687
	7227	27.4671
	7229	27.4656
	7231	27.4641
	7232.5	27.4626
	7234.5	27.461
	7237	27.4595
	7239	27.458
	7241	27.4565
	7243.5	27.4549
	7246	27.4534
	7248.5	27.4519
	7251	27.4504
	7253.5	27.4488
	7256	27.4473
	7259	27.4458
	7262	27.4443
	7264.5	27.4427
	7267.5	27.4412
	7271	27.4397
	7274	27.4382
	7277	27.4366
	7280.5	27.4351
	7284	27.4336
	7287.5	27.4321
	7291	27.4305
	7294.5	27.429
	7298.5	27.4275
	7302	27.426
	7306	27.4244
	7310	27.4229
	7314	27.4214
	7318.5	27.4199
	7322.5	27.4183
	7327	27.4168
	7331.5	27.4153
	7336	27.4137
	7340.5	27.4122
	7345	27.4107
	7349.5	27.4092
	7354.5	27.4076
	7359.5	27.4061
	7364.5	27.4046
	7369.5	27.4031
	7375	27.4015
	7380	27.4
	7385.5	27.3985
	7391	27.397
	7396.5	27.3954
	7402	27.3939
	7408	27.3924
	7413.5	27.3909
	7419.5	27.3893
	7425.5	27.3878
	7431.5	27.3863
	7438	27.3848
	7444	27.3832
	7450.5	27.3817
	7457	27.3802
	7463.5	27.3787
	7470	27.3771
	7477	27.3756
	7484	27.3741
	7490.5	27.3726
	7498	27.371
	7505	27.3695
	7512	27.368
	7519.5	27.3665
	7527	27.3649
	7534.5	27.3634
	7542	27.3619
	7549.5	27.3604
	7557.5	27.3588
	7565.5	27.3573
	7573	27.3558
	7581.5	27.3543
	7589.5	27.3527
	7597.5	27.3512
	7606	27.3497
	7614.5	27.3481
	7623	27.3466
	7631.5	27.3451
	7640	27.3436
	7649	27.342
	7658	27.3405
	7667	27.339
	7676	27.3375
	7685	27.3359
	7694	27.3344
	7703.5	27.3329
	7713	27.3314
	7722	27.3298
	7732	27.3283
	7741.5	27.3268
	7751	27.3253
	7761	27.3237
	7770.5	27.3222
	7780.5	27.3207
	7790.5	27.3192
	7800.5	27.3176
	7810.5	27.3161
	7821	27.3146
	7831	27.3131
	7841.5	27.3115
	7852	27.31
	7862.5	27.3085
	7873	27.307
	7883.5	27.3054
	7894	27.3039
	7905	27.3024
	7915.5	27.3009
	7926.5	27.2993
	7937.5	27.2978
	7948	27.2963
	7959	27.2948
	7970	27.2932
	7981	27.2917
	7992.5	27.2902
	8003.5	27.2887
	8014.5	27.2871
	8025.5	27.2856
	8037	27.2841
	8048	27.2825
	8059.5	27.281
	8071	27.2795
	8082	27.278
	8093.5	27.2764
	8105	27.2749
	8116.5	27.2734
	8128	27.2719
	8139	27.2703
	8150.5	27.2688
	8162	27.2673
	8173.5	27.2658
	8185	27.2642
	8196.5	27.2627
	8208	27.2612
	8219.5	27.2597
	8231	27.2581
	8242.5	27.2566
	8254	27.2551
	8265	27.2536
	8276.5	27.252
	8288	27.2505
	8299.5	27.249
	8310.5	27.2475
	8322	27.2459
	8333.5	27.2444
	8344.5	27.2429
	8356	27.2414
	8367	27.2398
	8378	27.2383
	8389	27.2368
	8400.5	27.2353
	8411.5	27.2337
	8422	27.2322
	8433	27.2307
	8444	27.2292
	8454.5	27.2276
	8465.5	27.2261
	8476	27.2246
	8486.5	27.2231
	8497	27.2215
	8507.5	27.22
	8518	27.2185
	8528.5	27.2169
	8538.5	27.2154
	8548.5	27.2139
	8558.5	27.2124
	8568.5	27.2108
	8578.5	27.2093
	8588	27.2078
	8598	27.2063
	8607.5	27.2047
	8617	27.2032
	8626.5	27.2017
	8635.5	27.2002
	8644.5	27.1986
	8654	27.1971
	8662.5	27.1956
	8671.5	27.1941
	8680	27.1925
	8689	27.191
	8697	27.1895
	8705.5	27.188
	8713.5	27.1864
	8722	27.1849
	8729.5	27.1834
	8737.5	27.1819
	8745	27.1803
	8752.5	27.1788
	8760	27.1773
	8767.5	27.1758
	8774.5	27.1742
	8781.5	27.1727
	8788	27.1712
	8795	27.1697
	8801.5	27.1681
	8807.5	27.1666
	8814	27.1651
	8820	27.1636
	8825.5	27.162
	8831.5	27.1605
	8837	27.159
	8842	27.1575
	8847.5	27.1559
	8852.5	27.1544
	8857.5	27.1529
	8862	27.1513
	8866.5	27.1498
	8871	27.1483
	8875	27.1468
	8879	27.1452
	8883	27.1437
	8886.5	27.1422
	8890	27.1407
	8893	27.1391
	8896.5	27.1376
	8899	27.1361
	8902	27.1346
	8904.5	27.133
	8906.5	27.1315
	8909	27.13
	8911	27.1285
	8912.5	27.1269
	8914	27.1254
	8915.5	27.1239
	8917	27.1224
	8918	27.1208
	8918.5	27.1193
	8919.5	27.1178
	8919.5	27.1163
	8920	27.1147
	8920	27.1132
	8920	27.1117
	8919.5	27.1102
	8919	27.1086
	8918	27.1071
	8917.5	27.1056
	8916	27.1041
	8915	27.1025
	8913.5	27.101
	8911.5	27.0995
	8910	27.098
	8907.5	27.0964
	8905.5	27.0949
	8903	27.0934
	8900.5	27.0918
	8897.5	27.0903
	8894.5	27.0888
	8891	27.0873
	8887.5	27.0857
	8884	27.0842
	8880.5	27.0827
	8876.5	27.0812
	8872	27.0796
	8867.5	27.0781
	8863	27.0766
	8858.5	27.0751
	8853.5	27.0735
	8848.5	27.072
	8843	27.0705
	8837.5	27.069
	8832	27.0674
	8826.5	27.0659
	8820.5	27.0644
	8814	27.0629
	8808	27.0613
	8801.5	27.0598
	8794.5	27.0583
	8788	27.0568
	8781	27.0552
	8773.5	27.0537
	8766.5	27.0522
	8759	27.0507
	8751	27.0491
	8743.5	27.0476
	8735.5	27.0461
	8727.5	27.0446
	8719	27.043
	8710.5	27.0415
	8702	27.04
	8693.5	27.0385
	8684.5	27.0369
	8675.5	27.0354
	8666.5	27.0339
	8657	27.0324
	8648	27.0308
	8638.5	27.0293
	8628.5	27.0278
	8619	27.0262
	8609	27.0247
	8599	27.0232
	8589	27.0217
	8578.5	27.0201
	8568.5	27.0186
	8558	27.0171
	8547.5	27.0156
	8536.5	27.014
	8526	27.0125
	8515	27.011
	8504	27.0095
	8493	27.0079
	8482	27.0064
	8470.5	27.0049
	8459.5	27.0034
	8448	27.0018
	8436.5	27.0003
	8425	26.9988
	8413.5	26.9973
	8401.5	26.9957
	8390	26.9942
	8378	26.9927
	8366.5	26.9912
	8354.5	26.9896
	8342.5	26.9881
	8330.5	26.9866
	8318.5	26.9851
	8306	26.9835
	8294	26.982
	8282	26.9805
	8269.5	26.979
	8257.5	26.9774
	8245	26.9759
	8233	26.9744
	8220.5	26.9729
	8208	26.9713
	8196	26.9698
	8183.5	26.9683
	8171	26.9668
	8159	26.9652
	8146.5	26.9637
	8134	26.9622
	8121.5	26.9606
	8109.5	26.9591
	8097	26.9576
	8084.5	26.9561
	8072.5	26.9545
	8060	26.953
	8048	26.9515
	8035.5	26.95
	8023.5	26.9484
	8011	26.9469
	7999	26.9454
	7987	26.9439
	7975	26.9423
	7963	26.9408
	7951	26.9393
	7939	26.9378
	7927	26.9362
	7915.5	26.9347
	7903.5	26.9332
	7892	26.9317
	7880	26.9301
	7868.5	26.9286
	7857	26.9271
	7846	26.9256
	7834.5	26.924
	7823	26.9225
	7812	26.921
	7801	26.9195
	7790	26.9179
	7779	26.9164
	7768.5	26.9149
	7757.5	26.9134
	7747	26.9118
	7736.5	26.9103
	7726	26.9088
	7715.5	26.9073
	7705.5	26.9057
	7695	26.9042
	7685	26.9027
	7675.5	26.9012
	7665.5	26.8996
	7656	26.8981
	7646.5	26.8966
	7637	26.895
	7627.5	26.8935
	7618.5	26.892
	7609	26.8905
	7600.5	26.8889
	7591.5	26.8874
	7582.5	26.8859
	7574	26.8844
	7565.5	26.8828
	7557.5	26.8813
	7549	26.8798
	7541	26.8783
	7533	26.8767
	7525.5	26.8752
	7517.5	26.8737
	7510	26.8722
	7503	26.8706
	7495.5	26.8691
	7488.5	26.8676
	7481.5	26.8661
	7474.5	26.8645
	7468	26.863
	7461.5	26.8615
	7455	26.86
	7448.5	26.8584
	7442.5	26.8569
	7436.5	26.8554
	7430.5	26.8539
	7425	26.8523
	7419.5	26.8508
	7414	26.8493
	7408.5	26.8478
	7403.5	26.8462
	7398.5	26.8447
	7393.5	26.8432
	7389	26.8417
	7384	26.8401
	7379.5	26.8386
	7375.5	26.8371
	7371	26.8356
	7367	26.834
	7363	26.8325
	7359.5	26.831
	7356	26.8294
	7352.5	26.8279
	7349	26.8264
	7345.5	26.8249
	7342.5	26.8233
	7339.5	26.8218
	7336.5	26.8203
	7334	26.8188
	7331	26.8172
	7328.5	26.8157
	7326.5	26.8142
	7324	26.8127
	7322	26.8111
	7320	26.8096
	7318	26.8081
	7316	26.8066
	7314.5	26.805
	7313	26.8035
	7311.5	26.802
	7310	26.8005
	7309	26.7989
	7307.5	26.7974
	7306.5	26.7959
	7305.5	26.7944
	7305	26.7928
	7304	26.7913
	7303.5	26.7898
	7303	26.7883
	7302.5	26.7867
	7302	26.7852
	7301.5	26.7837
	7301.5	26.7822
	7301.5	26.7806
	7301.5	26.7791
	7301.5	26.7776
	7301.5	26.7761
	7301.5	26.7745
	7302	26.773
	7302	26.7715
	7302.5	26.77
	7303	26.7684
	7303.5	26.7669
	7304	26.7654
	7304.5	26.7638
	7305.5	26.7623
	7306	26.7608
	7307	26.7593
	7307.5	26.7577
	7308.5	26.7562
	7309.5	26.7547
	7310.5	26.7532
	7311.5	26.7516
	7312.5	26.7501
	7313.5	26.7486
	7314.5	26.7471
	7316	26.7455
	7317	26.744
	7318	26.7425
	7319.5	26.741
	7320.5	26.7394
	7322	26.7379
	7323.5	26.7364
	7324.5	26.7349
	7326	26.7333
	7327.5	26.7318
	7328.5	26.7303
	7330	26.7288
	7331.5	26.7272
	7333	26.7257
	7334.5	26.7242
	7336	26.7227
	7337	26.7211
	7338.5	26.7196
	7340	26.7181
	7341.5	26.7166
	7343	26.715
	7344.5	26.7135
	7346	26.712
	7347	26.7105
	7348.5	26.7089
	7350	26.7074
	7351.5	26.7059
	7353	26.7044
	7354	26.7028
	7355.5	26.7013
	7357	26.6998
	7358.5	26.6982
	7359.5	26.6967
	7361	26.6952
	7362	26.6937
	7363.5	26.6921
	7364.5	26.6906
	7366	26.6891
	7367	26.6876
	7368.5	26.686
	7369.5	26.6845
	7371	26.683
	7372	26.6815
	7373	26.6799
	7374	26.6784
	7375.5	26.6769
	7376.5	26.6754
	7377.5	26.6738
	7378.5	26.6723
	7379.5	26.6708
	7380.5	26.6693
	7381.5	26.6677
	7382.5	26.6662
	7383.5	26.6647
	7384.5	26.6632
	7385	26.6616
	7386	26.6601
	7387	26.6586
	7388	26.6571
	7388.5	26.6555
	7389.5	26.654
	7390.5	26.6525
	7391	26.651
	7392	26.6494
	7393	26.6479
	7393.5	26.6464
	7394.5	26.6449
	7395	26.6433
	7396	26.6418
	7396.5	26.6403
	7397.5	26.6388
	7398	26.6372
	7399	26.6357
	7399.5	26.6342
	7400.5	26.6326
	7401	26.6311
	7402	26.6296
	7402.5	26.6281
	7403.5	26.6265
	7404	26.625
	7405	26.6235
	7405.5	26.622
	7406.5	26.6204
	7407.5	26.6189
	7408	26.6174
	7409	26.6159
	7410	26.6143
	7411	26.6128
	7411.5	26.6113
	7412.5	26.6098
	7413.5	26.6082
	7414.5	26.6067
	7415.5	26.6052
	7416.5	26.6037
	7418	26.6021
	7419	26.6006
	7420	26.5991
	7421.5	26.5976
	7422.5	26.596
	7424	26.5945
	7425	26.593
	7426.5	26.5915
	7428	26.5899
	7429.5	26.5884
	7431	26.5869
	7432.5	26.5854
	7434.5	26.5838
	7436	26.5823
	7438	26.5808
	7439.5	26.5793
	7441.5	26.5777
	7443.5	26.5762
	7445.5	26.5747
	7447.5	26.5732
	7450	26.5716
	7452	26.5701
	7454.5	26.5686
	7457	26.567
	7459.5	26.5655
	7462	26.564
	7464.5	26.5625
	7467.5	26.5609
	7470	26.5594
	7473	26.5579
	7476	26.5564
	7479	26.5548
	7482.5	26.5533
	7485.5	26.5518
	7489	26.5503
	7492.5	26.5487
	7496	26.5472
	7500	26.5457
	7503.5	26.5442
	7507.5	26.5426
	7511.5	26.5411
	7516	26.5396
	7520	26.5381
	7524.5	26.5365
	7529	26.535
	7533.5	26.5335
	7538	26.532
	7543	26.5304
	7548	26.5289
	7553	26.5274
	7558	26.5259
	7563.5	26.5243
	7569	26.5228
	7574.5	26.5213
	7580	26.5198
	7585.5	26.5182
	7591.5	26.5167
	7597.5	26.5152
	7604	26.5137
	7610	26.5121
	7616.5	26.5106
	7623	26.5091
	7630	26.5076
	7636.5	26.506
	7643.5	26.5045
	7650.5	26.503
	7658	26.5014
	7665.5	26.4999
	7673	26.4984
	7680.5	26.4969
	7688	26.4953
	7696	26.4938
	7704	26.4923
	7712	26.4908
	7720.5	26.4892
	7729	26.4877
	7737.5	26.4862
	7746	26.4847
	7755	26.4831
	7764	26.4816
	7773	26.4801
	7782.5	26.4786
	7791.5	26.477
	7801	26.4755
	7811	26.474
	7820.5	26.4725
	7830.5	26.4709
	7840.5	26.4694
	7851	26.4679
	7861	26.4664
	7871.5	26.4648
	7882	26.4633
	7893	26.4618
	7903.5	26.4603
	7914.5	26.4587
	7925.5	26.4572
	7937	26.4557
	7948.5	26.4542
	7960	26.4526
	7971.5	26.4511
	7983	26.4496
	7995	26.4481
	8007	26.4465
	8019	26.445
	8031	26.4435
	8043.5	26.442
	8056	26.4404
	8068.5	26.4389
	8081	26.4374
	8094	26.4358
	8107	26.4343
	8120	26.4328
	8133	26.4313
	8146.5	26.4297
	8159.5	26.4282
	8173	26.4267
	8186.5	26.4252
	8200.5	26.4236
	8214	26.4221
	8228	26.4206
	8242	26.4191
	8256	26.4175
	8270	26.416
	8284.5	26.4145
	8298.5	26.413
	8313	26.4114
	8327.5	26.4099
	8342	26.4084
	8357	26.4069
	8371.5	26.4053
	8386.5	26.4038
	8401.5	26.4023
	8416.5	26.4008
	8431.5	26.3992
	8446.5	26.3977
	8462	26.3962
	8477	26.3947
	8492.5	26.3931
	8508	26.3916
	8523.5	26.3901
	8539	26.3886
	8554.5	26.387
	8570	26.3855
	8586	26.384
	8601.5	26.3825
	8617.5	26.3809
	8633.5	26.3794
	8649.5	26.3779
	8665	26.3764
	8681	26.3748
	8697.5	26.3733
	8713.5	26.3718
	8729.5	26.3702
	8745.5	26.3687
	8762	26.3672
	8778	26.3657
	8794.5	26.3641
	8810.5	26.3626
	8827	26.3611
	8843	26.3596
	8859.5	26.358
	8876	26.3565
	8892	26.355
	8908.5	26.3535
	8925	26.3519
	8941.5	26.3504
	8958	26.3489
	8974	26.3474
	8990.5	26.3458
	9007	26.3443
	9023.5	26.3428
	9039.5	26.3413
	9056	26.3397
	9072.5	26.3382
	9089	26.3367
	9105	26.3352
	9121.5	26.3336
	9137.5	26.3321
	9154	26.3306
	9170	26.3291
	9186.5	26.3275
	9202.5	26.326
	9218.5	26.3245
	9235	26.323
	9251	26.3214
	9267	26.3199
	9283	26.3184
	9298.5	26.3169
	9314.5	26.3153
	9330.5	26.3138
	9346	26.3123
	9362	26.3108
	9377.5	26.3092
	9393	26.3077
	9408.5	26.3062
	9424	26.3046
	9439.5	26.3031
	9455	26.3016
	9470	26.3001
	9485.5	26.2985
	9500.5	26.297
	9515.5	26.2955
	9530.5	26.294
	9545	26.2924
	9560	26.2909
	9574.5	26.2894
	9589	26.2879
	9603.5	26.2863
	9618	26.2848
	9632	26.2833
	9646.5	26.2818
	9660.5	26.2802
	9674.5	26.2787
	9688	26.2772
	9702	26.2757
	9715.5	26.2741
	9729	26.2726
	9742.5	26.2711
	9755.5	26.2696
	9768.5	26.268
	9781.5	26.2665
	9794.5	26.265
	9807	26.2635
	9820	26.2619
	9832.5	26.2604
	9844.5	26.2589
	9856.5	26.2574
	9868.5	26.2558
	9880.5	26.2543
	9892.5	26.2528
	9904	26.2513
	9915.5	26.2497
	9926.5	26.2482
	9937.5	26.2467
	9948.5	26.2452
	9959.5	26.2436
	9970	26.2421
	9980.5	26.2406
	9990.5	26.239
	10000.5	26.2375
	10010.5	26.236
	10020.5	26.2345
	10030	26.2329
	10039	26.2314
	10048.5	26.2299
	10057.5	26.2284
	10066	26.2268
	10075	26.2253
	10083.5	26.2238
	10091.5	26.2223
	10099.5	26.2207
	10107.5	26.2192
	10115	26.2177
	10122.5	26.2162
	10129.5	26.2146
	10136.5	26.2131
	10143.5	26.2116
	10150	26.2101
	10156.5	26.2085
	10162.5	26.207
	10168.5	26.2055
	10174.5	26.204
	10180	26.2024
	10185	26.2009
	10190.5	26.1994
	10195	26.1979
	10200	26.1963
	10204	26.1948
	10208.5	26.1933
	10212.5	26.1918
	10216	26.1902
	10219.5	26.1887
	10223	26.1872
	10226	26.1857
	10228.5	26.1841
	10231.5	26.1826
	10233.5	26.1811
	10235.5	26.1796
	10237.5	26.178
	10239	26.1765
	10240.5	26.175
	10241.5	26.1734
	10242.5	26.1719
	10243	26.1704
	10243.5	26.1689
	10244	26.1673
	10243.5	26.1658
	10243.5	26.1643
	10243	26.1628
	10242	26.1612
	10241	26.1597
	10239.5	26.1582
	10238	26.1567
	10236.5	26.1551
	10234	26.1536
	10232	26.1521
	10229.5	26.1506
	10226.5	26.149
	10223.5	26.1475
	10220.5	26.146
	10217	26.1445
	10213	26.1429
	10209	26.1414
	10205	26.1399
	10200.5	26.1384
	10195.5	26.1368
	10190.5	26.1353
	10185.5	26.1338
	10180	26.1323
	10174.5	26.1307
	10168.5	26.1292
	10162	26.1277
	10156	26.1262
	10149	26.1246
	10142.5	26.1231
	10135	26.1216
	10128	26.1201
	10120.5	26.1185
	10112.5	26.117
	10104.5	26.1155
	10096.5	26.114
	10088	26.1124
	10079.5	26.1109
	10070.5	26.1094
	10061.5	26.1078
	10052	26.1063
	10042.5	26.1048
	10033	26.1033
	10023	26.1017
	10013	26.1002
	10002.5	26.0987
	9992	26.0972
	9981.5	26.0956
	9970.5	26.0941
	9959.5	26.0926
	9948	26.0911
	9936.5	26.0895
	9925	26.088
	9913	26.0865
	9901	26.085
	9889	26.0834
	9876.5	26.0819
	9864	26.0804
	9851.5	26.0789
	9839	26.0773
	9826	26.0758
	9812.5	26.0743
	9799.5	26.0728
	9786	26.0712
	9772.5	26.0697
	9759	26.0682
	9745	26.0667
	9731	26.0651
	9717	26.0636
	9703	26.0621
	9688.5	26.0606
	9674.5	26.059
	9660	26.0575
	9645.5	26.056
	9630.5	26.0545
[truncated: 13,476 more rows]

## Sheet: Fig_3e_graph
Fig. 3e: In the absence of sodium dithionite, an axial EPR spectrum is present that reveals the presence of some degraded [3Fe-4S]+ cluster (gray), while a [4Fe-4S]+ cluster is clearly observed in the dithionite-reduced EPR spectrum (black) of anoxically purified ScATE1.
	black trace			gray trace
	EPR intensity	Field (mT)		EPR intensity	Field (mT)
	0.253326	253		0.0935802	253
	0.253753	253.156		0.0938573	253.156
	0.254215	253.312		0.0935097	253.312
	0.254591	253.469		0.093129	253.469
	0.255061	253.625		0.0935668	253.625
	0.2555	253.781		0.0943444	253.781
	0.256039	253.938		0.0951097	253.938
	0.256074	254.094		0.0955791	254.094
	0.255791	254.25		0.0956598	254.25
	0.255709	254.406		0.0957605	254.406
	0.255531	254.562		0.0961823	254.562
	0.255446	254.719		0.0966462	254.719
	0.255393	254.875		0.0971296	254.875
	0.254991	255.031		0.0975705	255.031
	0.254694	255.188		0.0977347	255.188
	0.254897	255.344		0.098154	255.344
	0.254867	255.5		0.0984703	255.5
	0.254668	255.656		0.0981943	255.656
	0.254578	255.812		0.0978188	255.812
	0.253958	255.969		0.0973612	255.969
	0.253065	256.125		0.0968978	256.125
	0.252576	256.281		0.096927	256.281
	0.251981	256.438		0.097152	256.438
	0.251033	256.594		0.0968622	256.594
	0.250248	256.75		0.0963497	256.75
	0.249895	256.906		0.0961883	256.906
	0.249647	257.062		0.0957588	257.062
	0.249232	257.219		0.0945256	257.219
	0.249061	257.375		0.0933531	257.375
	0.249141	257.531		0.0930757	257.531
	0.249461	257.688		0.093587	257.688
	0.249997	257.844		0.0940929	257.844
	0.250343	258		0.0941901	258
	0.250691	258.156		0.0945642	258.156
	0.251194	258.312		0.0951155	258.312
	0.251356	258.469		0.0948679	258.469
	0.251311	258.625		0.09428	258.625
	0.251572	258.781		0.0940501	258.781
	0.251817	258.938		0.0934692	258.938
	0.251623	259.094		0.0926878	259.094
	0.251328	259.25		0.092579	259.25
	0.25159	259.406		0.0929356	259.406
	0.252082	259.562		0.09344	259.562
	0.252192	259.719		0.0941551	259.719
	0.251739	259.875		0.0952224	259.875
	0.250671	260.031		0.0962142	260.031
	0.249554	260.188		0.0965064	260.188
	0.248375	260.344		0.0963769	260.344
	0.24761	260.5		0.0965571	260.5
	0.247395	260.656		0.0966899	260.656
	0.24678	260.812		0.0962922	260.812
	0.246203	260.969		0.0960841	260.969
	0.245954	261.125		0.0960058	261.125
	0.246235	261.281		0.0957357	261.281
	0.247006	261.438		0.0957702	261.438
	0.247357	261.594		0.0959416	261.594
	0.247459	261.75		0.0959716	261.75
	0.247635	261.906		0.0959535	261.906
	0.247713	262.062		0.0957403	262.062
	0.247951	262.219		0.0954578	262.219
	0.248439	262.375		0.0953142	262.375
	0.248993	262.531		0.0953544	262.531
	0.249517	262.688		0.095454	262.688
	0.250063	262.844		0.0955418	262.844
	0.250715	263		0.0957055	263
	0.251309	263.156		0.0958324	263.156
	0.251391	263.312		0.0958413	263.312
	0.250737	263.469		0.0959323	263.469
	0.25019	263.625		0.0963317	263.625
	0.250203	263.781		0.0968033	263.781
	0.250212	263.938		0.0969127	263.938
	0.250285	264.094		0.0967989	264.094
	0.250574	264.25		0.0969037	264.25
	0.25108	264.406		0.0971431	264.406
	0.251745	264.562		0.0974518	264.562
	0.252105	264.719		0.0975634	264.719
	0.252384	264.875		0.0976264	264.875
	0.252917	265.031		0.0981823	265.031
	0.253331	265.188		0.0983828	265.188
	0.253332	265.344		0.0977444	265.344
	0.253326	265.5		0.0969489	265.5
	0.253644	265.656		0.0964772	265.656
	0.253853	265.812		0.0964307	265.812
	0.25385	265.969		0.0965513	265.969
	0.253494	266.125		0.0964736	266.125
	0.253172	266.281		0.0963655	266.281
	0.253594	266.438		0.0963381	266.438
	0.254104	266.594		0.0964066	266.594
	0.254178	266.75		0.0964383	266.75
	0.254345	266.906		0.0962197	266.906
	0.255325	267.062		0.0960426	267.062
	0.256662	267.219		0.0960271	267.219
	0.257344	267.375		0.095866	267.375
	0.257785	267.531		0.0953552	267.531
	0.258481	267.688		0.0949515	267.688
	0.259022	267.844		0.0947406	267.844
	0.259326	268		0.0943556	268
	0.259378	268.156		0.0937913	268.156
	0.259141	268.312		0.0936696	268.312
	0.258744	268.469		0.0941472	268.469
	0.258171	268.625		0.0945971	268.625
	0.257575	268.781		0.0949823	268.781
	0.257179	268.938		0.0956668	268.938
	0.257059	269.094		0.0964033	269.094
	0.256691	269.25		0.0966236	269.25
	0.255966	269.406		0.0966847	269.406
	0.255704	269.562		0.0965574	269.562
	0.256152	269.719		0.0965091	269.719
	0.256976	269.875		0.097248	269.875
	0.257922	270.031		0.0980783	270.031
	0.258724	270.188		0.0985917	270.188
	0.258982	270.344		0.0988921	270.344
	0.259198	270.5		0.0991491	270.5
	0.260118	270.656		0.0998405	270.656
	0.261071	270.812		0.100221	270.812
	0.261297	270.969		0.0995046	270.969
	0.260764	271.125		0.098585	271.125
	0.260105	271.281		0.0981136	271.281
	0.260298	271.438		0.0979735	271.438
	0.260955	271.594		0.0977955	271.594
	0.261556	271.75		0.0974842	271.75
	0.262225	271.906		0.0971523	271.906
	0.262801	272.062		0.0970378	272.062
	0.263363	272.219		0.0971218	272.219
	0.264071	272.375		0.0968631	272.375
	0.264889	272.531		0.096649	272.531
	0.26538	272.688		0.096621	272.688
	0.265477	272.844		0.0964758	272.844
	0.265583	273		0.0965579	273
	0.265613	273.156		0.0967836	273.156
	0.2656	273.312		0.097313	273.312
	0.265545	273.469		0.0980986	273.469
	0.265152	273.625		0.0985807	273.625
	0.264597	273.781		0.0988384	273.781
	0.263934	273.938		0.0985897	273.938
	0.263506	274.094		0.0984735	274.094
	0.263305	274.25		0.0989914	274.25
	0.262706	274.406		0.0991047	274.406
	0.262256	274.562		0.0989148	274.562
	0.262101	274.719		0.0990456	274.719
	0.261793	274.875		0.0991465	274.875
	0.261649	275.031		0.0992543	275.031
	0.26172	275.188		0.0995785	275.188
	0.261976	275.344		0.100141	275.344
	0.262616	275.5		0.101037	275.5
	0.262826	275.656		0.101397	275.656
	0.262036	275.812		0.100834	275.812
	0.261506	275.969		0.100457	275.969
	0.261965	276.125		0.100743	276.125
	0.262489	276.281		0.100791	276.281
	0.26272	276.438		0.100514	276.438
	0.262988	276.594		0.100149	276.594
	0.263296	276.75		0.0998073	276.75
	0.263889	276.906		0.100139	276.906
	0.264487	277.062		0.100435	277.062
	0.264732	277.219		0.100104	277.219
	0.265068	277.375		0.0999294	277.375
	0.265336	277.531		0.0998769	277.531
	0.265404	277.688		0.0995729	277.688
	0.265328	277.844		0.0991584	277.844
	0.264826	278		0.0988237	278
	0.264446	278.156		0.0988557	278.156
	0.26502	278.312		0.0990731	278.312
	0.265598	278.469		0.0990624	278.469
	0.265435	278.625		0.0990762	278.625
	0.265361	278.781		0.0991781	278.781
	0.265261	278.938		0.099031	278.938
	0.265188	279.094		0.0987683	279.094
	0.265466	279.25		0.098286	279.25
	0.265806	279.406		0.0978458	279.406
	0.266375	279.562		0.0978655	279.562
	0.266947	279.719		0.097861	279.719
	0.267012	279.875		0.0978374	279.875
	0.266735	280.031		0.0979491	280.031
	0.26629	280.188		0.0977448	280.188
	0.265929	280.344		0.0978647	280.344
	0.266079	280.5		0.0988177	280.5
	0.266258	280.656		0.0993741	280.656
	0.266154	280.812		0.0994658	280.812
	0.266224	280.969		0.0997077	280.969
	0.266287	281.125		0.0996481	281.125
	0.266081	281.281		0.0994505	281.281
	0.266166	281.438		0.0995943	281.438
	0.266685	281.594		0.099787	281.594
	0.267089	281.75		0.0996508	281.75
	0.266934	281.906		0.0995325	281.906
	0.266784	282.062		0.0997838	282.062
	0.267395	282.219		0.100291	282.219
	0.268006	282.375		0.100888	282.375
	0.268492	282.531		0.101348	282.531
	0.269214	282.688		0.101849	282.688
	0.269302	282.844		0.102205	282.844
	0.268614	283		0.102211	283
	0.267831	283.156		0.102264	283.156
	0.267228	283.312		0.10205	283.312
	0.26713	283.469		0.101766	283.469
	0.267385	283.625		0.102047	283.625
	0.267537	283.781		0.102487	283.781
	0.267716	283.938		0.102877	283.938
	0.267856	284.094		0.103197	284.094
	0.267661	284.25		0.103353	284.25
	0.2675	284.406		0.103496	284.406
	0.267696	284.562		0.103608	284.562
	0.267838	284.719		0.103641	284.719
	0.26752	284.875		0.103272	284.875
	0.267436	285.031		0.102834	285.031
	0.26833	285.188		0.102992	285.188
	0.269264	285.344		0.102979	285.344
	0.269728	285.5		0.102477	285.5
	0.270092	285.656		0.102388	285.656
	0.270216	285.812		0.102458	285.812
	0.270366	285.969		0.102316	285.969
	0.270557	286.125		0.10219	286.125
	0.270619	286.281		0.102082	286.281
	0.270437	286.438		0.102029	286.438
	0.269782	286.594		0.101808	286.594
	0.269262	286.75		0.101503	286.75
	0.269025	286.906		0.10114	286.906
	0.268862	287.062		0.10089	287.062
	0.268953	287.219		0.100998	287.219
	0.269328	287.375		0.101215	287.375
	0.269838	287.531		0.101363	287.531
	0.270144	287.688		0.101559	287.688
	0.270191	287.844		0.101772	287.844
	0.270161	288		0.101639	288
	0.26997	288.156		0.101492	288.156
	0.270118	288.312		0.101811	288.312
	0.270538	288.469		0.102158	288.469
	0.270528	288.625		0.102204	288.625
	0.270716	288.781		0.102154	288.781
	0.271404	288.938		0.10213	288.938
	0.272156	289.094		0.102569	289.094
	0.272844	289.25		0.103436	289.25
	0.273576	289.406		0.103734	289.406
	0.274253	289.562		0.103506	289.562
	0.274803	289.719		0.103386	289.719
	0.275034	289.875		0.103144	289.875
	0.27459	290.031		0.102631	290.031
	0.273912	290.188		0.102024	290.188
	0.273398	290.344		0.101703	290.344
	0.273084	290.5		0.101667	290.5
	0.272849	290.656		0.101654	290.656
	0.272859	290.812		0.101881	290.812
	0.273396	290.969		0.102232	290.969
	0.273739	291.125		0.102528	291.125
	0.273632	291.281		0.102972	291.281
	0.273358	291.438		0.103314	291.438
	0.272979	291.594		0.103354	291.594
	0.272666	291.75		0.103465	291.75
	0.272166	291.906		0.103226	291.906
	0.271635	292.062		0.102652	292.062
	0.271378	292.219		0.102509	292.219
	0.271511	292.375		0.102415	292.375
	0.272085	292.531		0.102261	292.531
	0.273074	292.688		0.102733	292.688
	0.274402	292.844		0.103719	292.844
	0.275145	293		0.104577	293
	0.275138	293.156		0.105132	293.156
	0.275243	293.312		0.105416	293.312
	0.275509	293.469		0.105315	293.469
	0.275795	293.625		0.10494	293.625
	0.276673	293.781		0.105077	293.781
	0.277885	293.938		0.105598	293.938
	0.278968	294.094		0.105955	294.094
	0.279883	294.25		0.106606	294.25
	0.280154	294.406		0.107255	294.406
	0.28038	294.562		0.107228	294.562
	0.281233	294.719		0.107174	294.719
	0.282306	294.875		0.107507	294.875
	0.282999	295.031		0.107248	295.031
	0.283347	295.188		0.106376	295.188
	0.283596	295.344		0.105983	295.344
	0.283759	295.5		0.106187	295.5
	0.284381	295.656		0.106418	295.656
	0.285573	295.812		0.106879	295.812
	0.286674	295.969		0.107386	295.969
	0.287345	296.125		0.107234	296.125
	0.287803	296.281		0.106801	296.281
	0.288007	296.438		0.106491	296.438
	0.287777	296.594		0.10662	296.594
	0.287534	296.75		0.106942	296.75
	0.287729	296.906		0.106883	296.906
	0.288293	297.062		0.107026	297.062
	0.288852	297.219		0.107591	297.219
	0.288898	297.375		0.108273	297.375
	0.28834	297.531		0.108604	297.531
	0.28823	297.688		0.108521	297.688
	0.288801	297.844		0.108637	297.844
	0.28876	298		0.10847	298
	0.288267	298.156		0.107839	298.156
	0.288329	298.312		0.107698	298.312
	0.2888	298.469		0.107891	298.469
	0.289094	298.625		0.107782	298.625
	0.288985	298.781		0.107626	298.781
	0.288844	298.938		0.107511	298.938
	0.289113	299.094		0.107431	299.094
	0.289603	299.25		0.107504	299.25
	0.289835	299.406		0.107406	299.406
	0.28979	299.562		0.107184	299.562
	0.289717	299.719		0.107352	299.719
	0.289573	299.875		0.10797	299.875
	0.289535	300.031		0.10845	300.031
	0.289549	300.188		0.108591	300.188
	0.289479	300.344		0.108761	300.344
	0.289585	300.5		0.108928	300.5
	0.289469	300.656		0.108643	300.656
	0.289015	300.812		0.10794	300.812
	0.288291	300.969		0.107293	300.969
	0.287165	301.125		0.106612	301.125
	0.286362	301.281		0.106081	301.281
	0.286342	301.438		0.106139	301.438
	0.286551	301.594		0.106413	301.594
	0.286533	301.75		0.106707	301.75
	0.286595	301.906		0.107181	301.906
	0.287354	302.062		0.107603	302.062
	0.288436	302.219		0.107999	302.219
	0.288991	302.375		0.108455	302.375
	0.289385	302.531		0.108746	302.531
	0.290266	302.688		0.108879	302.688
	0.291349	302.844		0.108972	302.844
	0.292089	303		0.109004	303
	0.292535	303.156		0.108895	303.156
	0.292762	303.312		0.108909	303.312
	0.292749	303.469		0.108903	303.469
	0.292843	303.625		0.10851	303.625
	0.292999	303.781		0.108026	303.781
	0.292936	303.938		0.107745	303.938
	0.293011	304.094		0.107792	304.094
	0.293031	304.25		0.10775	304.25
	0.292515	304.406		0.107219	304.406
	0.291991	304.562		0.106579	304.562
	0.291577	304.719		0.106167	304.719
	0.291226	304.875		0.106252	304.875
	0.290762	305.031		0.106438	305.031
	0.290171	305.188		0.106382	305.188
	0.290001	305.344		0.106637	305.344
	0.290199	305.5		0.107224	305.5
	0.290659	305.656		0.107862	305.656
	0.291118	305.812		0.108257	305.812
	0.291495	305.969		0.108382	305.969
	0.291755	306.125		0.108432	306.125
	0.291424	306.281		0.108073	306.281
	0.290902	306.438		0.107489	306.438
	0.290586	306.594		0.107018	306.594
	0.290256	306.75		0.106589	306.75
	0.290404	306.906		0.106673	306.906
	0.290944	307.062		0.107174	307.062
	0.291202	307.219		0.107452	307.219
	0.291243	307.375		0.107434	307.375
	0.290874	307.531		0.107206	307.531
	0.290283	307.688		0.106727	307.688
	0.290094	307.844		0.106406	307.844
	0.289901	308		0.106772	308
	0.289218	308.156		0.107228	308.156
	0.288657	308.312		0.107548	308.312
	0.288719	308.469		0.108133	308.469
	0.288993	308.625		0.108643	308.625
	0.289341	308.781		0.108959	308.781
	0.28985	308.938		0.109353	308.938
	0.290245	309.094		0.109973	309.094
	0.290388	309.25		0.110878	309.25
	0.290493	309.406		0.111565	309.406
	0.290644	309.562		0.111761	309.562
	0.290609	309.719		0.112016	309.719
	0.29038	309.875		0.112299	309.875
	0.289891	310.031		0.111905	310.031
	0.289784	310.188		0.111233	310.188
	0.290413	310.344		0.110768	310.344
	0.290959	310.5		0.11036	310.5
	0.291354	310.656		0.110677	310.656
	0.291661	310.812		0.111696	310.812
	0.291895	310.969		0.112379	310.969
	0.292468	311.125		0.112418	311.125
	0.293042	311.281		0.112319	311.281
	0.293042	311.438		0.112164	311.438
	0.292777	311.594		0.111717	311.594
	0.292687	311.75		0.111256	311.75
	0.292359	311.906		0.110498	311.906
	0.29177	312.062		0.109717	312.062
	0.292145	312.219		0.10957	312.219
	0.293378	312.375		0.109928	312.375
	0.294551	312.531		0.110773	312.531
	0.295603	312.688		0.111421	312.688
	0.296839	312.844		0.112035	312.844
	0.298475	313		0.113156	313
	0.299837	313.156		0.114011	313.156
	0.300632	313.312		0.114539	313.312
	0.30116	313.469		0.115035	313.469
	0.301425	313.625		0.115066	313.625
	0.301879	313.781		0.114692	313.781
	0.302555	313.938		0.114605	313.938
	0.302897	314.094		0.114841	314.094
	0.303141	314.25		0.115314	314.25
	0.303424	314.406		0.116171	314.406
	0.30354	314.562		0.116831	314.562
	0.30346	314.719		0.116773	314.719
	0.303444	314.875		0.116576	314.875
	0.303833	315.031		0.116645	315.031
	0.304503	315.188		0.116932	315.188
	0.305099	315.344		0.117204	315.344
	0.305479	315.5		0.117218	315.5
	0.305829	315.656		0.117354	315.656
	0.306466	315.812		0.117879	315.812
	0.307521	315.969		0.118419	315.969
	0.308409	316.125		0.11841	316.125
	0.308856	316.281		0.11801	316.281
	0.308903	316.438		0.117708	316.438
	0.308822	316.594		0.117685	316.594
	0.309024	316.75		0.117831	316.75
	0.309226	316.906		0.117894	316.906
	0.309697	317.062		0.117828	317.062
	0.310516	317.219		0.117697	317.219
	0.310998	317.375		0.117549	317.375
	0.311175	317.531		0.117474	317.531
	0.311575	317.688		0.117349	317.688
	0.312623	317.844		0.117315	317.844
	0.314267	318		0.117963	318
	0.315625	318.156		0.118648	318.156
	0.316683	318.312		0.118644	318.312
	0.31792	318.469		0.118455	318.469
	0.318825	318.625		0.118423	318.625
	0.319388	318.781		0.118509	318.781
	0.320462	318.938		0.119177	318.938
	0.321686	319.094		0.120043	319.094
	0.321981	319.25		0.119965	319.25
	0.322228	319.406		0.119716	319.406
	0.323285	319.562		0.120051	319.562
	0.324511	319.719		0.120499	319.719
	0.325529	319.875		0.120781	319.875
	0.326211	320.031		0.120806	320.031
	0.326936	320.188		0.120771	320.188
	0.327921	320.344		0.120926	320.344
	0.328696	320.5		0.121335	320.5
	0.329502	320.656		0.122001	320.656
	0.330511	320.812		0.12251	320.812
	0.331475	320.969		0.122711	320.969
	0.332385	321.125		0.123087	321.125
	0.333363	321.281		0.123506	321.281
	0.334456	321.438		0.123543	321.438
	0.335502	321.594		0.123568	321.594
	0.33663	321.75		0.124037	321.75
	0.337749	321.906		0.124236	321.906
	0.33869	322.062		0.123817	322.062
	0.339809	322.219		0.123496	322.219
	0.341207	322.375		0.123163	322.375
	0.3426	322.531		0.122673	322.531
	0.343745	322.688		0.122379	322.688
	0.344657	322.844		0.122427	322.844
	0.345735	323		0.1226	323
	0.347142	323.156		0.122908	323.156
	0.348348	323.312		0.123306	323.312
	0.34975	323.469		0.123431	323.469
	0.351621	323.625		0.123493	323.625
	0.353309	323.781		0.123614	323.781
	0.35472	323.938		0.123924	323.938
	0.355714	324.094		0.124648	324.094
	0.356498	324.25		0.125555	324.25
	0.357524	324.406		0.126141	324.406
	0.358418	324.562		0.126321	324.562
	0.358678	324.719		0.126361	324.719
	0.358996	324.875		0.12669	324.875
	0.359775	325.031		0.127375	325.031
	0.360457	325.188		0.127942	325.188
	0.360904	325.344		0.128583	325.344
	0.361456	325.5		0.129432	325.5
	0.362547	325.656		0.129915	325.656
	0.364241	325.812		0.130456	325.812
	0.366207	325.969		0.13138	325.969
	0.367791	326.125		0.131946	326.125
	0.368849	326.281		0.132354	326.281
	0.36995	326.438		0.13298	326.438
	0.371152	326.594		0.133698	326.594
	0.372193	326.75		0.134367	326.75
	0.373306	326.906		0.135013	326.906
	0.374475	327.062		0.135576	327.062
	0.375534	327.219		0.135946	327.219
	0.37642	327.375		0.136763	327.375
	0.377091	327.531		0.138027	327.531
	0.377606	327.688		0.138846	327.688
	0.377621	327.844		0.13944	327.844
	0.377511	328		0.140837	328
	0.377725	328.156		0.14298	328.156
	0.378045	328.312		0.145193	328.312
	0.379114	328.469		0.147887	328.469
	0.380783	328.625		0.151595	328.625
	0.382006	328.781		0.155963	328.781
	0.382862	328.938		0.160371	328.938
	0.383538	329.094		0.164669	329.094
	0.384146	329.25		0.169705	329.25
	0.3846	329.406		0.175837	329.406
	0.38486	329.562		0.182544	329.562
	0.385757	329.719		0.189639	329.719
	0.387202	329.875		0.197082	329.875
	0.388919	330.031		0.205116	330.031
	0.39083	330.188		0.213646	330.188
	0.392881	330.344		0.222163	330.344
	0.394871	330.5		0.230601	330.5
	0.39619	330.656		0.238748	330.656
	0.397325	330.812		0.246309	330.812
	0.397988	330.969		0.253214	330.969
	0.397867	331.125		0.259805	331.125
	0.397915	331.281		0.266817	331.281
	0.397785	331.438		0.274226	331.438
	0.396871	331.594		0.281539	331.594
	0.395769	331.75		0.288939	331.75
	0.394818	331.906		0.296912	331.906
	0.394027	332.062		0.30559	332.062
	0.393377	332.219		0.314496	332.219
	0.392573	332.375		0.322754	332.375
	0.391725	332.531		0.329752	332.531
	0.391488	332.688		0.33478	332.688
	0.391964	332.844		0.336691	332.844
	0.392755	333		0.3345	333
	0.393983	333.156		0.327581	333.156
	0.395142	333.312		0.315022	333.312
	0.395602	333.469		0.296429	333.469
	0.395575	333.625		0.273176	333.625
	0.394621	333.781		0.246611	333.781
	0.392282	333.938		0.217741	333.938
	0.388855	334.094		0.187941	334.094
	0.38512	334.25		0.158534	334.25
	0.381168	334.406		0.130569	334.406
	0.376377	334.562		0.105106	334.562
	0.370918	334.719		0.0830006	334.719
	0.365082	334.875		0.0643793	334.875
	0.359326	335.031		0.0494238	335.031
	0.354588	335.188		0.0380958	335.188
	0.351231	335.344		0.0297462	335.344
	0.349046	335.5		0.0239929	335.5
	0.347964	335.656		0.0206606	335.656
	0.348084	335.812		0.0188876	335.812
	0.34899	335.969		0.0180716	335.969
	0.35003	336.125		0.0181695	336.125
	0.351186	336.281		0.0187601	336.281
	0.35245	336.438		0.0194117	336.438
	0.353815	336.594		0.020324	336.594
	0.355318	336.75		0.0216881	336.75
	0.356678	336.906		0.0230589	336.906
	0.358145	337.062		0.02418	337.062
	0.360144	337.219		0.0253975	337.219
	0.361988	337.375		0.0266913	337.375
	0.363125	337.531		0.0277444	337.531
	0.363966	337.688		0.0285925	337.688
	0.364732	337.844		0.0291143	337.844
	0.365575	338		0.0295102	338
	0.366572	338.156		0.0298959	338.156
	0.367537	338.312		0.0300987	338.312
	0.368348	338.469		0.0301204	338.469
	0.369152	338.625		0.030271	338.625
	0.370071	338.781		0.030679	338.781
	0.37085	338.938		0.0310344	338.938
	0.37146	339.094		0.0312764	339.094
	0.372344	339.25		0.0313333	339.25
	0.37352	339.406		0.0312783	339.406
	0.374222	339.562		0.0312555	339.562
	0.374374	339.719		0.0313116	339.719
	0.374613	339.875		0.0318057	339.875
	0.375197	340.031		0.0328447	340.031
	0.376009	340.188		0.0338702	340.188
	0.377176	340.344		0.0349884	340.344
	0.378548	340.5		0.0362588	340.5
	0.379346	340.656		0.0369851	340.656
	0.380288	340.812		0.0375639	340.812
	0.382435	340.969		0.0385765	340.969
	0.385074	341.125		0.0397787	341.125
	0.386646	341.281		0.0412999	341.281
	0.386403	341.438		0.0431597	341.438
	0.385955	341.594		0.0453364	341.594
	0.386723	341.75		0.0477642	341.75
	0.388021	341.906		0.0498337	341.906
	0.389423	342.062		0.0516425	342.062
	0.390882	342.219		0.0535672	342.219
	0.392072	342.375		0.0555849	342.375
	0.393043	342.531		0.0575972	342.531
	0.393836	342.688		0.0590492	342.688
	0.394412	342.844		0.0601435	342.844
	0.394501	343		0.0611741	343
	0.394048	343.156		0.0618093	343.156
	0.39357	343.312		0.06275	343.312
	0.393242	343.469		0.0643492	343.469
	0.393094	343.625		0.0660304	343.625
	0.393012	343.781		0.0675928	343.781
	0.393393	343.938		0.069468	343.938
	0.394064	344.094		0.0712803	344.094
	0.393945	344.25		0.0723058	344.25
	0.393495	344.406		0.0732256	344.406
	0.393281	344.562		0.0745405	344.562
	0.392849	344.719		0.0764425	344.719
	0.391721	344.875		0.0788044	344.875
	0.389547	345.031		0.0807886	345.031
	0.386181	345.188		0.082373	345.188
	0.381313	345.344		0.0837421	345.344
	0.374708	345.5		0.0847143	345.5
	0.366915	345.656		0.0856711	345.656
	0.358171	345.812		0.0867416	345.812
	0.347898	345.969		0.0875505	345.969
	0.33601	346.125		0.0877711	346.125
	0.323746	346.281		0.0877627	346.281
	0.311743	346.438		0.0881312	346.438
	0.299166	346.594		0.0880377	346.594
	0.286694	346.75		0.0875784	346.75
	0.275442	346.906		0.0876904	346.906
	0.265526	347.062		0.0880919	347.062
	0.256877	347.219		0.088526	347.219
	0.249201	347.375		0.0889407	347.375
	0.24289	347.531		0.0893787	347.531
	0.237985	347.688		0.0899444	347.688
	0.233772	347.844		0.0904227	347.844
	0.229907	348		0.0906894	348
	0.226386	348.156		0.0910481	348.156
	0.223149	348.312		0.0913376	348.312
	0.219829	348.469		0.0914062	348.469
	0.216354	348.625		0.0912741	348.625
	0.213589	348.781		0.0915725	348.781
	0.211258	348.938		0.0920707	348.938
	0.209071	349.094		0.0923373	349.094
	0.208128	349.25		0.0929437	349.25
	0.208241	349.406		0.0935914	349.406
	0.208823	349.562		0.0946418	349.562
	0.209552	349.719		0.0956924	349.719
	0.210628	349.875		0.0963365	349.875
	0.21185	350.031		0.0968798	350.031
	0.212656	350.188		0.0974268	350.188
	0.213708	350.344		0.098369	350.344
	0.214863	350.5		0.0992999	350.5
	0.215537	350.656		0.0998667	350.656
	0.21602	350.812		0.100111	350.812
	0.216439	350.969		0.100365	350.969
	0.216639	351.125		0.100886	351.125
	0.216464	351.281		0.101397	351.281
	0.215619	351.438		0.101442	351.438
	0.214228	351.594		0.101234	351.594
	0.212957	351.75		0.101208	351.75
	0.212174	351.906		0.101404	351.906
	0.211646	352.062		0.101647	352.062
	0.211101	352.219		0.101632	352.219
	0.210081	352.375		0.101316	352.375
	0.208866	352.531		0.100816	352.531
	0.208111	352.688		0.100508	352.688
	0.207434	352.844		0.100443	352.844
	0.206548	353		0.100355	353
	0.205235	353.156		0.100084	353.156
	0.203968	353.312		0.0998936	353.312
	0.203096	353.469		0.099968	353.469
	0.201896	353.625		0.10003	353.625
	0.200583	353.781		0.10029	353.781
	0.199495	353.938		0.100951	353.938
	0.198579	354.094		0.101634	354.094
	0.19796	354.25		0.101787	354.25
	0.197372	354.406		0.101769	354.406
	0.196695	354.562		0.101878	354.562
	0.196095	354.719		0.101533	354.719
	0.195705	354.875		0.10119	354.875
	0.195796	355.031		0.101874	355.031
	0.196068	355.188		0.10296	355.188
	0.195952	355.344		0.103424	355.344
	0.195484	355.5		0.103207	355.5
	0.194711	355.656		0.102804	355.656
	0.193946	355.812		0.1028	355.812
	0.193578	355.969		0.102761	355.969
	0.193561	356.125		0.102528	356.125
	0.194155	356.281		0.102444	356.281
	0.195162	356.438		0.102528	356.438
	0.195678	356.594		0.102831	356.594
	0.196116	356.75		0.103315	356.75
	0.197178	356.906		0.103494	356.906
	0.198176	357.062		0.103332	357.062
	0.198882	357.219		0.103449	357.219
	0.199533	357.375		0.103844	357.375
	0.200165	357.531		0.10431	357.531
	0.20081	357.688		0.104385	357.688
	0.201536	357.844		0.10416	357.844
	0.202297	358		0.104174	358
	0.202992	358.156		0.104553	358.156
	0.203798	358.312		0.105257	358.312
	0.204369	358.469		0.105682	358.469
	0.204676	358.625		0.10585	358.625
	0.205344	358.781		0.105973	358.781
	0.206329	358.938		0.105976	358.938
	0.206969	359.094		0.106172	359.094
	0.207434	359.25		0.106372	359.25
	0.207946	359.406		0.106276	359.406
	0.207968	359.562		0.105691	359.562
	0.207851	359.719		0.105048	359.719
	0.2079	359.875		0.104757	359.875
	0.207979	360.031		0.104451	360.031
	0.208745	360.188		0.104592	360.188
	0.210112	360.344		0.104892	360.344
	0.211064	360.5		0.104645	360.5
	0.211506	360.656		0.104331	360.656
	0.211931	360.812		0.103953	360.812
	0.212606	360.969		0.1039	360.969
	0.213663	361.125		0.104265	361.125
	0.214932	361.281		0.104163	361.281
	0.215746	361.438		0.103624	361.438
	0.216298	361.594		0.103144	361.594
	0.216966	361.75		0.102654	361.75
	0.217532	361.906		0.10236	361.906
	0.218483	362.062		0.10278	362.062
	0.219658	362.219		0.10361	362.219
	0.220475	362.375		0.104161	362.375
	0.221438	362.531		0.104161	362.531
	0.222964	362.688		0.104274	362.688
	0.224671	362.844		0.104727	362.844
	0.226207	363		0.105039	363
	0.227524	363.156		0.105144	363.156
	0.22903	363.312		0.105267	363.312
	0.230527	363.469		0.105427	363.469
	0.231403	363.625		0.105517	363.625
	0.232167	363.781		0.105636	363.781
	0.232682	363.938		0.105572	363.938
	0.232818	364.094		0.105378	364.094
	0.233168	364.25		0.105474	364.25
	0.233653	364.406		0.105656	364.406
	0.234368	364.562		0.105662	364.562
	0.235173	364.719		0.105489	364.719
	0.23544	364.875		0.104949	364.875
	0.235436	365.031		0.104691	365.031
	0.235717	365.188		0.10467	365.188
	0.236232	365.344		0.104359	365.344
	0.236887	365.5		0.104471	365.5
	0.237339	365.656		0.104918	365.656
	0.237825	365.812		0.105044	365.812
	0.23888	365.969		0.10462	365.969
	0.240268	366.125		0.104336	366.125
	0.241531	366.281		0.104402	366.281
	0.242081	366.438		0.103919	366.438
	0.242208	366.594		0.103181	366.594
	0.24251	366.75		0.102632	366.75
	0.242945	366.906		0.102327	366.906
	0.243747	367.062		0.102587	367.062
	0.244654	367.219		0.103002	367.219
	0.245216	367.375		0.103116	367.375
	0.24586	367.531		0.103007	367.531
	0.246501	367.688		0.102821	367.688
	0.246948	367.844		0.102806	367.844
	0.247497	368		0.103002	368
	0.248313	368.156		0.103369	368.156
	0.249113	368.312		0.103426	368.312
	0.249562	368.469		0.103028	368.469
	0.249986	368.625		0.102948	368.625
	0.25043	368.781		0.102919	368.781
	0.250977	368.938		0.102647	368.938
	0.251851	369.094		0.102513	369.094
	0.252565	369.25		0.102165	369.25
	0.25298	369.406		0.101559	369.406
	0.253011	369.562		0.101296	369.562
	0.252612	369.719		0.101364	369.719
	0.252507	369.875		0.101342	369.875
	0.252788	370.031		0.10131	370.031
	0.253167	370.188		0.101438	370.188
	0.253966	370.344		0.101903	370.344
	0.254568	370.5		0.102083	370.5
	0.254394	370.656		0.101145	370.656
	0.254339	370.812		0.10033	370.812
	0.254495	370.969		0.0999827	370.969
	0.2548	371.125		0.0995003	371.125
	0.255369	371.281		0.0991762	371.281
	0.255764	371.438		0.0987595	371.438
	0.256113	371.594		0.0984324	371.594
	0.256544	371.75		0.0984019	371.75
	0.256705	371.906		0.0981572	371.906
	0.256386	372.062		0.0976496	372.062
	0.255903	372.219		0.0972427	372.219
	0.255479	372.375		0.0969983	372.375
	0.255154	372.531		0.0968224	372.531
	0.255091	372.688		0.0965761	372.688
	0.255482	372.844		0.0964994	372.844
	0.256315	373		0.0969196	373
	0.256942	373.156		0.097309	373.156
	0.257019	373.312		0.0972933	373.312
	0.2572	373.469		0.0972766	373.469
	0.257859	373.625		0.0974456	373.625
	0.25863	373.781		0.0976028	373.781
	0.259338	373.938		0.097865	373.938
	0.259953	374.094		0.0983268	374.094
	0.260369	374.25		0.0985279	374.25
	0.260656	374.406		0.0983704	374.406
	0.260777	374.562		0.0980758	374.562
	0.260569	374.719		0.0976211	374.719
	0.259961	374.875		0.0972439	374.875
	0.259538	375.031		0.097282	375.031
	0.25981	375.188		0.0975285	375.188
	0.260013	375.344		0.0974606	375.344
	0.259876	375.5		0.0973636	375.5
	0.259767	375.656		0.0972467	375.656
	0.259809	375.812		0.0970766	375.812
	0.260184	375.969		0.097119	375.969
	0.260339	376.125		0.0967001	376.125
	0.26044	376.281		0.0964772	376.281
	0.261012	376.438		0.0970247	376.438
	0.261366	376.594		0.0973741	376.594
	0.261871	376.75		0.0977015	376.75
	0.262771	376.906		0.0980233	376.906
	0.263138	377.062		0.0978053	377.062
	0.263153	377.219		0.0973076	377.219
	0.263099	377.375		0.0966854	377.375
	0.262849	377.531		0.0963452	377.531
	0.262956	377.688		0.0965221	377.688
	0.263442	377.844		0.0966345	377.844
	0.263812	378		0.096427	378
	0.264089	378.156		0.0958892	378.156
	0.264387	378.312		0.0952953	378.312
	0.264899	378.469		0.0951764	378.469
	0.265597	378.625		0.0950339	378.625
	0.266149	378.781		0.0943194	378.781
	0.266626	378.938		0.0936462	378.938
	0.26681	379.094		0.0931105	379.094
	0.266186	379.25		0.0922974	379.25
	0.26567	379.406		0.0918361	379.406
	0.265986	379.562		0.0919422	379.562
	0.266608	379.719		0.0920981	379.719
	0.26752	379.875		0.092255	379.875
	0.268634	380.031		0.0925057	380.031
	0.269505	380.188		0.0930261	380.188
	0.26998	380.344		0.0936426	380.344
	0.270373	380.5		0.0942399	380.5
	0.270698	380.656		0.0944966	380.656
	0.27036	380.812		0.0938433	380.812
	0.269648	380.969		0.0926694	380.969
	0.269709	381.125		0.0918468	381.125
	0.270592	381.281		0.0916128	381.281
	0.271195	381.438		0.0916834	381.438
	0.271493	381.594		0.0920618	381.594
	0.271945	381.75		0.0923718	381.75
	0.271988	381.906		0.0920676	381.906
	0.271586	382.062		0.0914263	382.062
	0.271696	382.219		0.091164	382.219
	0.271999	382.375		0.0913813	382.375
	0.271827	382.531		0.0913642	382.531
	0.271798	382.688		0.0909502	382.688
	0.272233	382.844		0.0907131	382.844
	0.272837	383		0.090545	383
	0.273353	383.156		0.0902855	383.156
	0.273423	383.312		0.089984	383.312
	0.27292	383.469		0.0893412	383.469
	0.272342	383.625		0.0887886	383.625
	0.272193	383.781		0.0887408	383.781
	0.272424	383.938		0.0889205	383.938
	0.272358	384.094		0.0886913	384.094
	0.272241	384.25		0.0881286	384.25
	0.27252	384.406		0.0882017	384.406
	0.272587	384.562		0.0886614	384.562
	0.272303	384.719		0.0885835	384.719
	0.271793	384.875		0.0879851	384.875
	0.271057	385.031		0.0873363	385.031
	0.270346	385.188		0.08679	385.188
	0.270054	385.344		0.0863533	385.344
	0.270344	385.5		0.0862616	385.5
	0.270758	385.656		0.0862376	385.656
	0.270435	385.812		0.0858582	385.812
	0.269575	385.969		0.0854573	385.969
	0.269136	386.125		0.0852622	386.125
	0.269296	386.281		0.0853943	386.281
	0.26979	386.438		0.0856894	386.438
	0.270269	386.594		0.0854369	386.594
	0.270825	386.75		0.0849517	386.75
	0.271498	386.906		0.0849284	386.906
	0.271758	387.062		0.08524	387.062
	0.271608	387.219		0.0856607	387.219
	0.271398	387.375		0.0857196	387.375
	0.271129	387.531		0.0849889	387.531
	0.270887	387.688		0.0840489	387.688
	0.270691	387.844		0.0835689	387.844
	0.270327	388		0.083046	388
	0.270194	388.156		0.0825327	388.156
	0.270583	388.312		0.0825062	388.312
	0.27096	388.469		0.0827659	388.469
	0.271217	388.625		0.0832882	388.625
	0.271618	388.781		0.0836293	388.781
	0.271921	388.938		0.0833639	388.938
	0.272192	389.094		0.0829531	389.094
	0.272221	389.25		0.0824007	389.25
	0.271679	389.406		0.081676	389.406
	0.27123	389.562		0.0813894	389.562
	0.270957	389.719		0.0809892	389.719
	0.270816	389.875		0.0804809	389.875
	0.270831	390.031		0.0805682	390.031
	0.271008	390.188		0.0809585	390.188
	0.271427	390.344		0.0812259	390.344
	0.271873	390.5		0.0813645	390.5
	0.272446	390.656		0.0816052	390.656
	0.272658	390.812		0.0817856	390.812
	0.272647	390.969		0.0818323	390.969
	0.272777	391.125		0.0817974	391.125
	0.272374	391.281		0.0816191	391.281
	0.271686	391.438		0.0810127	391.438
	0.271412	391.594		0.0802942	391.594
	0.271563	391.75		0.0804679	391.75
	0.271805	391.906		0.0813057	391.906
	0.272106	392.062		0.0819045	392.062
	0.272618	392.219		0.0820373	392.219
	0.273328	392.375		0.0819213	392.375
	0.273684	392.531		0.0817292	392.531
	0.27337	392.688		0.0813832	392.688
	0.273418	392.844		0.0811138	392.844
	0.274287	393		0.0811112	393
	0.275446	393.156		0.0811345	393.156
	0.276077	393.312		0.0807163	393.312
	0.275751	393.469		0.0800352	393.469
	0.27545	393.625		0.0796896	393.625
	0.275511	393.781		0.0793564	393.781
	0.275468	393.938		0.0787873	393.938
	0.275272	394.094		0.0780995	394.094
	0.274827	394.25		0.0773471	394.25
	0.274322	394.406		0.0768129	394.406
	0.274082	394.562		0.0766294	394.562
	0.274326	394.719		0.0767934	394.719
	0.274722	394.875		0.0772656	394.875
	0.274877	395.031		0.0776447	395.031
	0.274974	395.188		0.0777361	395.188
	0.274733	395.344		0.0778573	395.344
	0.274343	395.5		0.0779768	395.5
	0.274587	395.656		0.0777582	395.656
	0.275201	395.812		0.0772549	395.812
	0.275715	395.969		0.0771854	395.969
	0.276296	396.125		0.0778459	396.125
	0.276775	396.281		0.078342	396.281
	0.276602	396.438		0.0784166	396.438
	0.27615	396.594		0.0782894	396.594
	0.27597	396.75		0.0779712	396.75
	0.276054	396.906		0.077963	396.906
	0.27624	397.062		0.0782533	397.062
	0.276099	397.219		0.0785856	397.219
	0.275841	397.375		0.0788804	397.375
	0.275697	397.531		0.0789308	397.531
	0.275107	397.688		0.0786245	397.688
	0.274469	397.844		0.0779885	397.844
	0.274543	398		0.0772322	398
	0.27477	398.156		0.0766639	398.156
	0.274788	398.312		0.0764288	398.312
	0.274895	398.469		0.0764739	398.469
	0.27487	398.625		0.0767395	398.625
	0.274555	398.781		0.0770014	398.781
	0.274581	398.938		0.0771666	398.938
	0.275231	399.094		0.0773778	399.094
	0.275756	399.25		0.0775739	399.25
	0.276087	399.406		0.0777315	399.406
	0.276774	399.562		0.0778257	399.562
	0.277329	399.719		0.0776221	399.719
	0.277496	399.875		0.077493	399.875
	0.277406	400.031		0.077447	400.031
	0.277053	400.188		0.0770639	400.188
	0.276895	400.344		0.0767054	400.344
	0.277071	400.5		0.0764993	400.5
	0.277392	400.656		0.0766454	400.656
	0.277769	400.812		0.0773465	400.812
	0.278045	400.969		0.0776689	400.969
	0.278025	401.125		0.0774107	401.125
	0.27748	401.281		0.0769764	401.281
	0.276837	401.438		0.0764762	401.438
	0.276827	401.594		0.076675	401.594
	0.276747	401.75		0.0770391	401.75
	0.27623	401.906		0.0768937	401.906
	0.27607	402.062		0.0769622	402.062
	0.27625	402.219		0.0771839	402.219
	0.27662	402.375		0.0771112	402.375
	0.277107	402.531		0.0769842	402.531
	0.277277	402.688		0.0768707	402.688
	0.277184	402.844		0.0766853	402.844
	0.277144	403		0.0766924	403
	0.277146	403.156		0.076482	403.156
	0.277023	403.312		0.0757637	403.312
	0.27698	403.469		0.075225	403.469
	0.277457	403.625		0.0752524	403.625
	0.277996	403.781		0.0755711	403.781
	0.277887	403.938		0.0756936	403.938
	0.27729	404.094		0.0753871	404.094
	0.276914	404.25		0.075135	404.25
	0.276987	404.406		0.0751794	404.406
	0.277341	404.562		0.0752121	404.562
	0.277666	404.719		0.0751818	404.719
	0.277685	404.875		0.0751808	404.875
	0.277886	405.031		0.0753291	405.031
	0.278144	405.188		0.0753763	405.188
	0.278117	405.344		0.0751497	405.344
	0.278098	405.5		0.0751171	405.5
	0.278317	405.656		0.075459	405.656
	0.278823	405.812		0.0759564	405.812
	0.27941	405.969		0.0764657	405.969
	0.279819	406.125		0.0767234	406.125
	0.280215	406.281		0.0768531	406.281
	0.280795	406.438		0.0772185	406.438
	0.28129	406.594		0.0775135	406.594
	0.281802	406.75		0.0775086	406.75
	0.282349	406.906		0.0773649	406.906
	0.282695	407.062		0.0770414	407.062
	0.282826	407.219		0.0767031	407.219
	0.28281	407.375		0.0764362	407.375
	0.282946	407.531		0.0759338	407.531
	0.283288	407.688		0.0752448	407.688
	0.283746	407.844		0.0750168	407.844
	0.284515	408		0.0753572	408
	0.285585	408.156		0.0758444	408.156
	0.286283	408.312		0.0767153	408.312
	0.28616	408.469		0.0774473	408.469
	0.285506	408.625		0.0769044	408.625
	0.284936	408.781		0.0760009	408.781
	0.285116	408.938		0.0760515	408.938
	0.285725	409.094		0.0764876	409.094
	0.286065	409.25		0.0765135	409.25
	0.286503	409.406		0.0762544	409.406
	0.287017	409.562		0.0761912	409.562
	0.287191	409.719		0.0764548	409.719
	0.28729	409.875		0.0767729	409.875
	0.287429	410.031		0.0769826	410.031
	0.287687	410.188		0.0772279	410.188
	0.287687	410.344		0.0774187	410.344
	0.287404	410.5		0.0775559	410.5
	0.287471	410.656		0.0777543	410.656
	0.287295	410.812		0.0776647	410.812
	0.28687	410.969		0.077624	410.969
	0.286818	411.125		0.0780495	411.125
	0.286734	411.281		0.0783085	411.281
	0.286553	411.438		0.0782658	411.438
	0.286906	411.594		0.0783786	411.594
	0.288046	411.75		0.0785954	411.75
	0.289002	411.906		0.0787021	411.906
	0.28886	412.062		0.0787064	412.062
	0.288197	412.219		0.078788	412.219
	0.28779	412.375		0.0785903	412.375
	0.287541	412.531		0.0776981	412.531
	0.287071	412.688		0.0768055	412.688
	0.286585	412.844		0.0765115	412.844

## Sheet: Fig_3f_graph
Fig. 3f: Electronic absorption spectra reveal that the [4Fe-4S]2+ cluster of ScATE1 reconstituted under anoxic conditions is reactive to O2. The starting [4Fe-4S]2+ spectrum prior to O2 reaction is yellow, and the ending [2Fe-2S]2+ spectrum is purple.
	purple trace			yellow trace
	Wavelength (nm)	Absorbance		Wavelength (nm)	Absorbance
	800.004	0.00023746		800.004	0
	798.999	0		798.999	0.00011031
	797.994	0.00031614		797.994	0.0003224
	796.988	0.00123703		796.988	0.00077839
	796.016	0.00112683		796.016	0.00100436
	795.01	0.00048936		795.01	0.00052633
	794.002	0.00113347		794.002	0.00107314
	792.995	0.00119911		792.995	0.00138723
	791.987	0.00099537		791.987	0.00098866
	791.014	0.00149454		791.014	0.00109087
	790.005	0.00086563		790.005	0.0009881
	788.996	0.00160628		788.996	0.00091427
	787.987	0.00138542		787.987	0.00135032
	787.012	0.00221566		787.012	0.00190109
	786.001	0.00141366		786.001	0.00130002
	784.991	0.00163761		784.991	0.00179986
	784.015	0.00145967		784.015	0.00133409
	783.003	0.00155659		783.003	0.00142
	781.991	0.00135087		781.991	0.00176873
	781.014	0.00230388		781.014	0.00227865
	780.002	0.00226662		780.002	0.00186465
	778.989	0.00202435		778.989	0.00245732
	778.01	0.00253283		778.01	0.00270576
	776.996	0.00214357		776.996	0.00236855
	776.017	0.0026269		776.017	0.00218776
	775.003	0.00274284		775.003	0.00271075
	773.988	0.00274883		773.988	0.00319894
	773.008	0.00270979		773.008	0.00256095
	771.992	0.00300171		771.992	0.0031626
	771.011	0.00279039		771.011	0.00280196
	769.994	0.00336592		769.994	0.00292892
	769.013	0.00300241		769.013	0.00322207
	767.995	0.00345082		767.995	0.00378469
	767.013	0.00358589		767.013	0.00397009
	765.995	0.00354344		765.995	0.0036909
	765.012	0.00357261		765.012	0.00388184
	763.993	0.00400166		763.993	0.00367275
	763.009	0.00378332		763.009	0.00413452
	761.989	0.00415356		761.989	0.00400958
	761.005	0.00376635		761.005	0.00397878
	759.984	0.0041998		759.984	0.00434643
	758.999	0.0043826		758.999	0.00459496
	758.013	0.00425253		758.013	0.00434972
	756.992	0.00440761		756.992	0.00498414
	756.005	0.00460159		756.005	0.00488238
	754.983	0.00461328		754.983	0.00491831
	753.996	0.00496724		753.996	0.00507818
	753.008	0.00480646		753.008	0.00501056
	751.985	0.00455217		751.985	0.00504531
	750.997	0.0051334		750.997	0.00576747
	750.008	0.00539176		750.008	0.00574687
	748.984	0.00563108		748.984	0.00555113
	747.994	0.00579117		747.994	0.00628796
	747.005	0.00573955		747.005	0.00591924
	746.014	0.00588617		746.014	0.00618475
	744.989	0.00568602		744.989	0.00624663
	743.998	0.00578289		743.998	0.00640014
	743.006	0.00579696		743.006	0.00639093
	742.015	0.00620404		742.015	0.00662949
	740.988	0.00631096		740.988	0.00664929
	739.995	0.00652705		739.995	0.00703386
	739.003	0.00637992		739.003	0.00712479
	738.01	0.0066315		738.01	0.00731446
	737.017	0.00661719		737.017	0.00720378
	735.987	0.0068957		735.987	0.00768219
	734.993	0.00696485		734.993	0.00779212
	733.999	0.0070814		733.999	0.0076418
	733.004	0.00716654		733.004	0.00820879
	732.009	0.00716135		732.009	0.0081867
	731.014	0.0072671		731.014	0.00792306
	729.983	0.00748502		729.983	0.00851526
	728.987	0.00774234		728.987	0.00839564
	727.99	0.0080367		727.99	0.00878594
	726.993	0.00792636		726.993	0.0088245
	725.996	0.0079302		725.996	0.00863943
	724.999	0.00805054		724.999	0.00905635
	724.001	0.00813633		724.001	0.00904511
	723.003	0.00814989		723.003	0.0092708
	722.004	0.00836589		722.004	0.00951944
	721.005	0.0085564		721.005	0.00977923
	720.006	0.00902561		720.006	0.0102498
	719.007	0.00883435		719.007	0.00968931
	718.007	0.0088739		718.007	0.0101193
	717.007	0.00911519		717.007	0.0102706
	716.006	0.00922254		716.006	0.0104514
	715.005	0.00947491		715.005	0.0105283
	714.004	0.0091806		714.004	0.0107104
	713.003	0.00943638		713.003	0.0106599
	712.001	0.00988904		712.001	0.0111776
	710.998	0.0102007		710.998	0.0111725
	709.996	0.0100679		709.996	0.0114918
	708.993	0.010414		708.993	0.0111821
	707.99	0.0105598		707.99	0.0114747
	706.986	0.010304		706.986	0.0113668
	705.982	0.0105774		705.982	0.0115535
	705.014	0.0103703		705.014	0.0120446
	704.009	0.0108513		704.009	0.0123864
	703.005	0.0107323		703.005	0.011965
	701.999	0.0109753		701.999	0.0123153
	700.994	0.0111759		700.994	0.0124012
	699.988	0.0116544		699.988	0.0128809
	699.018	0.011498		699.018	0.0128582
	698.011	0.0115398		698.011	0.0128951
	697.004	0.011963		697.004	0.0131084
	695.997	0.0118114		695.997	0.0131208
	694.99	0.0126118		694.99	0.0138224
	694.018	0.0123738		694.018	0.0136591
	693.01	0.0125782		693.01	0.0143675
	692.001	0.0127601		692.001	0.0136819
	690.992	0.0127802		690.992	0.0140971
	689.983	0.0130756		689.983	0.0141325
	689.01	0.013086		689.01	0.014524
	688	0.0130746		688	0.0142262
	686.99	0.0134		686.99	0.014957
	686.016	0.0137712		686.016	0.0150127
	685.005	0.0137337		685.005	0.0149667
	683.994	0.0141361		683.994	0.0151398
	682.982	0.0141882		682.982	0.0156456
	682.007	0.0145153		682.007	0.0158534
	680.995	0.0147452		680.995	0.0157699
	679.982	0.0147008		679.982	0.0158424
	679.006	0.0151582		679.006	0.016357
	677.993	0.015605		677.993	0.0166485
	677.016	0.0155014		677.016	0.0167375
	676.002	0.0155672		676.002	0.0166211
	674.988	0.0154583		674.988	0.0168816
	674.01	0.0163658		674.01	0.017003
	672.996	0.0162635		672.996	0.0170054
	672.017	0.0159655		672.017	0.0172957
	671.002	0.0164619		671.002	0.0176952
	669.987	0.0165727		669.987	0.0177002
	669.007	0.0168188		669.007	0.0180533
	667.991	0.017095		667.991	0.0184611
	667.011	0.017076		667.011	0.018313
	665.994	0.0174942		665.994	0.0184838
	665.014	0.0176205		665.014	0.0186462
	663.996	0.0178664		663.996	0.0188573
	663.015	0.0181742		663.015	0.0189435
	661.997	0.0182688		661.997	0.0195177
	661.015	0.018792		661.015	0.0197348
	659.996	0.0187926		659.996	0.0195699
	659.014	0.0188274		659.014	0.0197933
	657.995	0.0190714		657.995	0.0199891
	657.012	0.0194687		657.012	0.0202573
	655.992	0.0198167		655.992	0.0204776
	655.008	0.0200313		655.008	0.0205844
	653.988	0.0201736		653.988	0.0207278
	653.004	0.0203424		653.004	0.0211117
	651.983	0.0206801		651.983	0.0209358
	650.998	0.020871		650.998	0.0213268
	650.013	0.0210204		650.013	0.0214113
	648.991	0.0213725		648.991	0.0215938
	648.005	0.021649		648.005	0.0220834
	646.983	0.0218546		646.983	0.0225092
	645.996	0.0221812		645.996	0.0220812
	645.01	0.0221468		645.01	0.0226441
	643.986	0.0227034		643.986	0.0227348
	642.999	0.0228489		642.999	0.0228185
	642.012	0.0229503		642.012	0.0229836
	640.987	0.023208		640.987	0.0233559
	639.999	0.0235625		639.999	0.0234766
	639.011	0.0236787		639.011	0.0236425
	637.986	0.0239235		637.986	0.0238522
	636.997	0.0242924		636.997	0.0239613
	636.008	0.0246462		636.008	0.0243057
	634.982	0.0247289		634.982	0.0242673
	633.992	0.0251454		633.992	0.0245736
	633.002	0.0253042		633.002	0.0246726
	632.012	0.025792		632.012	0.0248597
	630.985	0.0260185		630.985	0.0251471
	629.994	0.0265894		629.994	0.0255524
	629.003	0.026742		629.003	0.0256865
	628.012	0.0270147		628.012	0.025747
	626.983	0.0272925		626.983	0.0259741
	625.991	0.0274886		625.991	0.0260733
	624.999	0.0277176		624.999	0.0263034
	624.007	0.0279705		624.007	0.0263624
	623.014	0.0281517		623.014	0.0266745
	621.984	0.028548		621.984	0.0269309
	620.991	0.0287664		620.991	0.0269842
	619.997	0.0290141		619.997	0.0269648
	619.003	0.0294687		619.003	0.0274517
	618.009	0.0293123		618.009	0.0273351
	617.015	0.0296286		617.015	0.0276847
	615.983	0.0300867		615.983	0.02777
	614.988	0.0307383		614.988	0.0280052
	613.993	0.0309223		613.993	0.0283361
	612.998	0.0313455		612.998	0.0286427
	612.002	0.0315404		612.002	0.0286269
	611.006	0.0318649		611.006	0.0289064
	610.01	0.0320099		610.01	0.0291462
	609.013	0.0324895		609.013	0.02924
	608.016	0.0326822		608.016	0.0292511
	606.982	0.0330589		606.982	0.029513
	605.985	0.0332786		605.985	0.0297375
	604.987	0.0337106		604.987	0.0299825
	603.989	0.0339508		603.989	0.0302571
	602.991	0.0342937		602.991	0.0302579
	601.993	0.0344292		601.993	0.0304715
	600.994	0.0349967		600.994	0.0308951
	599.995	0.0350168		599.995	0.0308269
	598.996	0.0353946		598.996	0.0310404
	597.996	0.0356914		597.996	0.0313211
	596.996	0.035885		596.996	0.0311541
	595.997	0.0360673		595.997	0.0314386
	594.996	0.036317		594.996	0.0316384
	593.996	0.0366957		593.996	0.0318515
	592.995	0.0368762		592.995	0.0318975
	591.994	0.0372941		591.994	0.0320494
	590.992	0.0376284		590.992	0.0323329
	589.991	0.0376747		589.991	0.0325557
	588.989	0.0382039		588.989	0.0326164
	587.987	0.0384078		587.987	0.0328859
	586.985	0.0385167		586.985	0.0333005
	585.982	0.0386603		585.982	0.0331294
	585.016	0.0390941		585.016	0.0335695
	584.013	0.0394957		584.013	0.0339362
	583.01	0.0397225		583.01	0.0340594
	582.006	0.0399053		582.006	0.0340683
	581.002	0.0400507		581.002	0.0340773
	579.998	0.0404682		579.998	0.0345136
	578.994	0.0406201		578.994	0.0347787
	577.989	0.0407393		577.989	0.034996
	576.984	0.0412882		576.984	0.0351822
	576.016	0.0412901		576.016	0.0353256
	575.011	0.0414766		575.011	0.0354266
	574.005	0.0417039		574.005	0.035832
	572.999	0.0418675		572.999	0.0357948
	571.993	0.0422083		571.993	0.0361418
	570.987	0.0424257		570.987	0.0363873
	570.017	0.0428203		570.017	0.0365748
	569.011	0.0429049		569.011	0.0368091
	568.003	0.043055		568.003	0.0369271
	566.996	0.0434071		566.996	0.0371462
	565.988	0.043393		565.988	0.0370197
	565.018	0.0436651		565.018	0.0372971
	564.01	0.0440396		564.01	0.0376398
	563.001	0.0443243		563.001	0.0380395
	561.993	0.0442935		561.993	0.0378237
	560.984	0.0445497		560.984	0.0381269
	560.012	0.0447643		560.012	0.0384425
	559.003	0.0452617		559.003	0.0388308
	557.993	0.0452192		557.993	0.0388971
	556.983	0.0455465		556.983	0.0389757
	556.01	0.0456587		556.01	0.0391327
	555	0.0459649		555	0.0395737
	553.99	0.0463146		553.99	0.0398023
	553.016	0.046338		553.016	0.0397458
	552.005	0.046611		552.005	0.0401078
	550.994	0.0465965		550.994	0.0401083
	549.982	0.0468153		549.982	0.0401704
	549.008	0.0470781		549.008	0.0404477
	547.996	0.04718		547.996	0.0408663
	546.984	0.04749		546.984	0.0409072
	546.009	0.0476882		546.009	0.0409964
	544.996	0.0477981		544.996	0.0412678
	543.983	0.0480173		543.983	0.0415438
	543.008	0.0483942		543.008	0.0416374
	541.994	0.0485625		541.994	0.0417779
	541.018	0.0485391		541.018	0.0418781
	540.004	0.0488491		540.004	0.0420671
	538.99	0.0490604		538.99	0.0423361
	538.013	0.0493241		538.013	0.0425622
	536.999	0.0498061		536.999	0.042849
	535.984	0.0496808		535.984	0.0429511
	535.006	0.0499772		535.006	0.0431278
	533.991	0.0501184		533.991	0.0433315
	533.013	0.0503732		533.013	0.043394
	531.997	0.0504499		531.997	0.04359
	530.981	0.0507734		530.981	0.0439596
	530.003	0.0510656		530.003	0.0443456
	528.986	0.0512582		528.986	0.0443535
	528.007	0.0511549		528.007	0.0442422
	526.99	0.0514597		526.99	0.0444532
	526.011	0.0517557		526.011	0.044914
	524.994	0.051866		524.994	0.0450434
	524.014	0.0521353		524.014	0.0452469
	522.996	0.0526407		522.996	0.0455333
	522.016	0.0525916		522.016	0.0455751
	520.997	0.0529811		520.997	0.045853
	520.016	0.0530643		520.016	0.0462263
	518.998	0.0531821		518.998	0.0463933
	518.017	0.0534771		518.017	0.0465254
	516.997	0.0538352		516.997	0.0468893
	516.016	0.0539362		516.016	0.0470971
	514.996	0.0543654		514.996	0.0473712
	514.014	0.0544846		514.014	0.0476144
	512.994	0.0545908		512.994	0.0476853
	512.012	0.0550662		512.012	0.0481259
	510.991	0.0553145		510.991	0.0483139
	510.008	0.0554234		510.008	0.0485443
	508.987	0.0555941		508.987	0.0487662
	508.004	0.0558442		508.004	0.0489289
	506.983	0.0560742		506.983	0.049245
	505.999	0.0564394		505.999	0.0496606
	505.015	0.056711		505.015	0.0498637
	503.993	0.0569611		503.993	0.0501326
	503.009	0.0571056		503.009	0.0502126
	501.986	0.0573777		501.986	0.0505478
	501.001	0.0575773		501.001	0.0510128
	500.016	0.0578938		500.016	0.0512413
	498.993	0.0583137		498.993	0.0516894
	498.008	0.0584465		498.008	0.0521493
	496.984	0.0587583		496.984	0.0521878
	495.999	0.0590514		495.999	0.0525748
	495.013	0.0592988		495.013	0.052831
	493.988	0.0596644		493.988	0.0534813
	493.002	0.0598757		493.002	0.0536242
	492.015	0.0602796		492.015	0.0543591
	490.991	0.0604634		490.991	0.0543126
	490.004	0.0607621		490.004	0.0546863
	489.016	0.0612203		489.016	0.055204
	487.991	0.0614873		487.991	0.0555125
	487.003	0.0617926		487.003	0.0557673
	486.015	0.062153		486.015	0.0562695
	484.989	0.0626219		484.989	0.0568577
	484.001	0.0628735		484.001	0.0571074
	483.013	0.0631072		483.013	0.0573514
	481.986	0.0638436		481.986	0.0580934
	480.997	0.064161		480.997	0.0584516
	480.008	0.0645744		480.008	0.0589274
	479.019	0.065119		479.019	0.0594973
	477.991	0.0654701		477.991	0.0598772
	477.002	0.0660022		477.002	0.0605387
	476.012	0.0664449		476.012	0.0610658
	474.984	0.0669788		474.984	0.0616009
	473.994	0.0675712		473.994	0.0622812
	473.003	0.0679377		473.003	0.0626315
	472.013	0.0684221		472.013	0.0633208
	470.984	0.0690734		470.984	0.063948
	469.993	0.0694245		469.993	0.0645889
	469.002	0.0700215		469.002	0.0652044
	468.01	0.0706246		468.01	0.0658494
	467.019	0.0710945		467.019	0.0663854
	465.989	0.0716635		465.989	0.0671867
	464.997	0.0721034		464.997	0.0677171
	464.005	0.0726406		464.005	0.0683663
	463.012	0.0729707		463.012	0.0688483
	461.982	0.0735326		461.982	0.0694882
	460.989	0.0742512		460.989	0.0704154
	459.996	0.0746005		459.996	0.070824
	459.003	0.0748899		459.003	0.071392
	458.01	0.0751419		458.01	0.071921
	457.016	0.0758399		457.016	0.0729459
	455.984	0.07627		455.984	0.073569
	454.99	0.0768558		454.99	0.0743663
	453.996	0.0771433		453.996	0.0749137
	453.002	0.0776609		453.002	0.0757736
	452.008	0.0780209		452.008	0.0763689
	451.013	0.0783519		451.013	0.0769707
	450.018	0.0786941		450.018	0.0778767
	448.985	0.0791635		448.985	0.078559
	447.99	0.0792902		447.99	0.0790959
	446.995	0.0796895		446.995	0.0797278
	445.999	0.0800294		445.999	0.0803622
	445.004	0.0803623		445.004	0.081066
	444.008	0.0807377		444.008	0.0817534
	443.012	0.081021		443.012	0.0823115
	442.015	0.0814151		442.015	0.0829928
	441.019	0.0816012		441.019	0.0836102
	439.984	0.0818584		439.984	0.0841994
	438.987	0.0823025		438.987	0.084881
	437.99	0.0825849		437.99	0.0853738
	436.993	0.0831969		436.993	0.0861924
	435.996	0.0832941		435.996	0.0866574
	434.998	0.0835849		434.998	0.0873044
	434.001	0.0840207		434.001	0.0878061
	433.003	0.0841899		433.003	0.0882711
	432.005	0.0847308		432.005	0.0890249
	431.007	0.0848571		431.007	0.0894653
	430.008	0.0851745		430.008	0.0899299
	429.01	0.0855219		429.01	0.0903756
	428.011	0.0857893		428.011	0.0908317
	427.012	0.0862475		427.012	0.0913127
	426.013	0.0865556		426.013	0.0917166
	425.014	0.0868067		425.014	0.0921262
	424.014	0.0872017		424.014	0.092484
	423.015	0.0873153		423.015	0.0928159
	422.015	0.0877431		422.015	0.0933496
	421.015	0.0878203		421.015	0.0936077
	420.015	0.0881452		420.015	0.0939223
	419.015	0.0883939		419.015	0.0942655
	418.014	0.0884898		418.014	0.0945552
	417.014	0.0887605		417.014	0.094944
	416.013	0.0888119		416.013	0.0952877
	415.012	0.0889849		415.012	0.0953474
	414.011	0.0889017		414.011	0.095558
	413.01	0.0891088		413.01	0.0958444
	412.008	0.0891532		412.008	0.0960441
	411.007	0.0890695		411.007	0.0961735
	410.005	0.089084		410.005	0.0962845
	409.003	0.0889409		409.003	0.0963846
	408.001	0.0888498		408.001	0.0964716
	406.998	0.088739		406.998	0.0966559
	405.996	0.0886151		405.996	0.0968002
	404.993	0.0885622		404.993	0.0969328
	403.99	0.0881078		403.99	0.0966469
	402.988	0.0879343		402.988	0.0968166
	401.984	0.0878371		401.984	0.0968699
	400.981	0.0878086		400.981	0.0969357
	400.016	0.0877506		400.016	0.0970954
	399.013	0.0875552		399.013	0.0973538
	398.009	0.0873004		398.009	0.0973354
	397.005	0.0871265		397.005	0.0970489
	396.001	0.0870297		396.001	0.0972822
	394.997	0.0868534		394.997	0.0973635
	393.992	0.0867258		393.992	0.0971351
	392.988	0.0866267		392.988	0.097408
	391.983	0.0866285		391.983	0.0974419
	391.017	0.0863401		391.017	0.0972609
	390.012	0.0863111		390.012	0.0972919
	389.006	0.0861185		389.006	0.0972125
	388.001	0.0863387		388.001	0.0972735
	386.996	0.0861414		386.996	0.0973712
	385.99	0.0863522		385.99	0.0975658
	384.984	0.0864878		384.984	0.0976238
	384.017	0.0864051		384.017	0.0974757
	383.011	0.0864911		383.011	0.0975706
	382.004	0.0866482		382.004	0.0976461
	380.998	0.0866599		380.998	0.0977071
	379.991	0.0867964		379.991	0.0975861
	378.985	0.0869815		378.985	0.0977448
	378.016	0.0871185		378.016	0.0977468
	377.009	0.0872863		377.009	0.0978426
	376.002	0.0875659		376.002	0.0978087
	374.995	0.0879372		374.995	0.0980246
	373.987	0.0883308		373.987	0.0981862
	373.018	0.0884907		373.018	0.0984224
	372.01	0.0889666		372.01	0.0983652
	371.002	0.0892149		371.002	0.0983449
	369.994	0.0898189		369.994	0.0986846
	368.986	0.0901205		368.986	0.098763
	368.016	0.0905385		368.016	0.0988676
	367.008	0.0909868		367.008	0.0989798
	365.999	0.0915904		365.999	0.0992441
	364.99	0.0921295		364.99	0.0993544
	363.981	0.0928855		363.981	0.0996487
	363.011	0.0935535		363.011	0.0998616
	362.002	0.0940155		362.002	0.100004
	360.992	0.0947831		360.992	0.10016
	359.983	0.0954952		359.983	0.100425
	359.012	0.0961296		359.012	0.100581
	358.002	0.0969861		358.002	0.100964
	356.992	0.0976566		356.992	0.101082
	355.982	0.098521		355.982	0.101451
	355.01	0.0993481		355.01	0.101825
	354	0.100152		354	0.102035
	352.989	0.100861		352.989	0.102242
	352.017	0.101896		352.017	0.102837
	351.006	0.102906		351.006	0.103194
	349.995	0.10379		349.995	0.103365
	348.984	0.104713		348.984	0.103671
	348.012	0.105888		348.012	0.104015
	347	0.106583		347	0.104428
	345.989	0.10768		345.989	0.104984
	345.016	0.108714		345.016	0.105272
	344.004	0.109501		344.004	0.105591
	342.992	0.110645		342.992	0.106113
	342.019	0.111529		342.019	0.106386
	341.006	0.112596		341.006	0.106782
	339.994	0.113763		339.994	0.107341
	338.981	0.114414		338.981	0.107729
	338.008	0.115343		338.008	0.108201
	336.995	0.116264		336.995	0.108563
	335.982	0.117057		335.982	0.109017
	335.008	0.118048		335.008	0.109505
	333.995	0.118859		333.995	0.109961
	332.981	0.119604		332.981	0.110197
	332.007	0.12017		332.007	0.110479
	330.993	0.120881		330.993	0.110992
	330.018	0.121641		330.018	0.111414
	329.004	0.122336		329.004	0.111903
	327.99	0.123008		327.99	0.112134
	327.015	0.123725		327.015	0.112705
	326.001	0.124272		326.001	0.112999
	324.986	0.124986		324.986	0.113516
	324.011	0.126015		324.011	0.113619
	322.996	0.125768		322.996	0.113888
	321.981	0.126552		321.981	0.114243
	321.005	0.127318		321.005	0.114597
	319.99	0.127693		319.99	0.115126
	319.014	0.128039		319.014	0.115067
	317.999	0.128954		317.999	0.115985
	316.983	0.129798		316.983	0.116185
	316.007	0.130667		316.007	0.116564
	314.991	0.131721		314.991	0.117369
	314.014	0.132713		314.014	0.11777
	312.998	0.13404		312.998	0.118699
	311.982	0.135251		311.982	0.119558
	311.005	0.137723		311.005	0.121122
	309.989	0.139699		309.989	0.122983
	309.012	0.143047		309.012	0.126054
	307.995	0.147511		307.995	0.129126
	307.017	0.152514		307.017	0.134172
	306.001	0.160433		306.001	0.141497
	304.984	0.170995		304.984	0.150746
	304.006	0.179888		304.006	0.161185
	302.988	0.194831		302.988	0.174237
	302.01	0.209133		302.01	0.189707
	300.993	0.232297		300.993	0.21343
	300.014	0.256356		300.014	0.234672
	298.997	0.284641		298.997	0.263332
	298.018	0.305262		298.018	0.28566
	297	0.336516		297	0.314261
	295.982	0.378619		295.982	0.356776
	295.003	0.426868		295.003	0.400634
	293.985	0.482172		293.985	0.456147
	293.005	0.536667		293.005	0.515084
	291.987	0.618708		291.987	0.58628
	291.008	0.665971		291.008	0.652261
	289.989	0.717642		289.989	0.706111
	289.009	0.759616		289.009	0.745375
	287.99	0.799337		287.99	0.794049
	287.01	0.831391		287.01	0.824592
	285.991	0.860541		285.991	0.858469
	285.011	0.883305		285.011	0.880958
	283.991	0.901553		283.991	0.906372
	283.011	0.911642		283.011	0.91419
	281.991	0.917435		281.991	0.920773
	281.011	0.931423		281.011	0.932518
	279.991	0.943181		279.991	0.942834
	279.01	0.955978		279.01	0.957057
	277.99	0.965464		277.99	0.967886
	277.009	0.977105		277.009	0.977322
	275.989	0.983721		275.989	0.98343
	275.008	0.989766		275.008	0.991986
	273.987	0.998855		273.987	0.993573
	273.006	1		273.006	1
	271.985	0.998957		271.985	0.995335
	271.003	0.994268		271.003	0.989334
	269.982	0.988705		269.982	0.983594
	269.001	0.981748		269.001	0.970925
	268.019	0.969255		268.019	0.961956
	266.997	0.955258		266.997	0.945942
	266.015	0.936874		266.015	0.923373
	264.994	0.90548		264.994	0.89654
	264.011	0.873838		264.011	0.86697
	262.99	0.847825		262.99	0.837584
	262.007	0.822321		262.007	0.813031
	260.985	0.798599		260.985	0.789973
	260.002	0.779533		260.002	0.770508
	259.02	0.753403		259.02	0.746006
	257.997	0.721204		257.997	0.711528
	257.014	0.690305		257.014	0.68436
	255.992	0.660893		255.992	0.658829
	255.009	0.646087		255.009	0.641987
	253.986	0.632318		253.986	0.629118
	253.003	0.622836		253.003	0.621948
	252.019	0.611279		252.019	0.613363
	250.996	0.60392		250.996	0.606902
	250.012	0.605781		250.012	0.610349
	248.989	0.615314		248.989	0.621403
	248.005	0.633225		248.005	0.641771
	246.982	0.655849		246.982	0.665543
	245.998	0.697552		245.998	0.708245
	245.014	0.770407		245.014	0.773418
	243.99	0.848259		243.99	0.856537
	243.006	0.928852		243.006	0.945552
	241.982	1.03071		241.982	1.05299
	240.997	1.15759		240.997	1.16677
	240.013	1.24375		240.013	1.25469
	238.988	1.31524		238.988	1.30114
	238.004	1.30071		238.004	1.27643
	237.019	1.34256		237.019	1.32744
	235.994	1.35171		235.994	1.3606
	235.009	1.43316		235.009	1.37788
	233.984	1.36706		233.984	1.40246
	232.999	1.43731		232.999	1.36261
	232.014	1.4152		232.014	1.32617
	230.989	1.30051		230.989	1.26524
	230.003	1.3855		230.003	1.45344
	229.018	1.45247		229.018	1.24672
	227.993	1.35912		227.993	1.17345
	227.007	1.07521		227.007	0.991037
	225.981	1.3179		225.981	1.28009
	224.995	1.26132		224.995	1.26037

[truncated: 27 more sheets: Fig_3g_graph, Fig_4b_graph, Fig_4c_graph, Fig_4d_graph, Fig_5a_blots, Supplementary_Fig_2b_blot_gel, Supplementary_Fig_2c_graph, Supplementary_Fig_2d_graph, Supplementary_Fig_3, Supplementary_Fig_4a_graph, Supplementary_Fig_4b_graph, Supplementary_Fig_5_graph, Supplementary_Fig_6_graph, Supplementary_Fig_7_graph, Supplementary_Fig_9c_graph, Supplementary_Fig_10_graph, Supplementary_Fig_11_blots, Supplementary_Fig_12_graph, Supplementary_Fig_13a_graph, Supplementary_Fig_13b_graph …]
